# Supplementary material for: Transcriptomic analysis of benznidazole-resistant and susceptible Trypanosoma cruzi populations
Source: Parasit Vectors. 2023 May 22;16:167. doi: 10.1186/s13071-023-05775-4 (PMC10204194; doi:10.1186/s13071-023-05775-4)
Supplement: Supplementary file 1 — Additional file 1: Table S1. Characteristics of the reads that remained after the removal of low-quality data after Trimmomatic analysis. [file 13071_2023_5775_MOESM1_ESM.xlsx]

## Sheet: Post trimming data
Additional file 1: Table S1. Characteristics of the reads that remained after the removal of low-quality data after Trimmomatic analysis
Cepa Tehuantepec	Qt Reads R1	Qt Reads R2	Qt Bases R1	Qt Bases R2	Min Length R1	Min Length R2	Max Length R1	Max Length R2	Mean % GC R1	Mean % GC R2
WTSA	20431714	20431714	3017622618	3034170350	100 bp	100 bp	150 bp	150 bp	51.46	51.48
WTSB	23586839	23586839	3491534852	3499326618	100 bp	100 bp	150 bp	150 bp	51.38	51.42
WTSC	27633269	27633269	4087163112	4100323439	100 bp	100 bp	150 bp	150 bp	51.77	51.86
17LERA	21434128	21434128	3177296848	3180927894	100 bp	100 bp	150 bp	150 bp	51.47	51.53
17LERB	22755340	22755340	3361711199	3377334303	100 bp	100 bp	150 bp	150 bp	51.18	51.19
17LERC	26343536	26343536	3898660667	3912491590	100 bp	100 bp	150 bp	150 bp	51.22	51.25
Table displays the main characteristics of the reads forward (R1) and reverse (R2) in duplicate that remained after the removal of low-quality data after Trimmomatic analysis. Qt means “Quantity”.
