# Supplementary material for: Transcriptomic analysis of benznidazole-resistant and susceptible Trypanosoma cruzi populations
Source: Parasit Vectors. 2023 May 22;16:167. doi: 10.1186/s13071-023-05775-4 (PMC10204194; doi:10.1186/s13071-023-05775-4)
Supplement: Supplementary file 3 — Additional file 3: Table S2. Enriched transcripts for biological process category with Gene Ontology-assigned terms. [file 13071_2023_5775_MOESM3_ESM.xlsx]

## Sheet: Enriched transcripts for Biolog
Additional file 3: Table S2. Enriched transcripts for biological process category with Gene Ontology assigned terms
	Description	Fold Change	P-value	Regulation
Aromatic amino acid family metabolic process
C4B63_147g45	kynureninase	1.5	1.60E-04	UP
C4B63_24g246	kynureninase	1.9	7.03E-06	UP
C4B63_26g354	tyrosine aminotransferase	3.0	6.96E-04	UP
C4B63_42g164	tyrosine aminotransferase	1.7	7.56E-04	UP
C4B63_54g138	tyrosine aminotransferase	1.7	3.79E-25	UP
Arginine biosynthetic process
C4B63_277g11	glutamamyl carboxypeptidase	2.1	1.29E-05	UP
C4B63_277g2	glutamamyl carboxypeptidase	2.5	8.49E-05	UP
C4B63_336g5	glutamamyl carboxypeptidase	1.9	9.74E-59	UP
C4B63_350g1	glutamamyl carboxypeptidase	2.0	5.75E-21	UP
C4B63_431g7	glutamamyl carboxypeptidase	2.7	2.53E-23	UP
C4B63_462g12	glutamamyl carboxypeptidase	2.0	1.89E-07	UP
C4B63_87g8	glutamamyl carboxypeptidase	2.0	2.60E-57	UP
Macromolecule biosynthetic process
C4B63_255g16	RNA polymerase IIA largest subunit	1.5	4.52E-22	UP
C4B63_46g417c	DNA-directed RNA polymerase I subunit	1.9	4.35E-10	UP
C4B63_52g36	50S ribosomal protein L16	1.9	4.32E-28	UP
Cellular macromolecule biosynthetic process
C4B63_20g319	25 kDa translation elongation factor 1-beta	1.8	1.48E-90	DOWN
C4B63_48g159	25 kDa translation elongation factor 1-beta	2.1	1.11E-25	DOWN
C4B63_58g90	elongation factor 1-alpha	2.1	1.31E-02	DOWN
C4B63_58g88	elongation factor 1-alpha	4.1	2.01E-02	DOWN
C4B63_5g793	elongation factor 1-gamma (EF-1-gamma)	2.3	1.92E-05	DOWN
C4B63_138g23	elongation factor 1-gamma (EF-1-gamma)	1.5	1.10E-03	DOWN
C4B63_5g776	elongation factor 1-gamma (EF-1-gamma)	1.7	8.11E-10	DOWN
C4B63_13g192	Elongation factor G1, mitochondrial	2.7	9.74E-31	DOWN
C4B63_19g167	eukaryotic translation initiation factor 5A	1.6	1.09E-07	DOWN
C4B63_19g166	eukaryotic translation initiation factor 5A	1.6	5.33E-09	DOWN
Biosynthetic process
C4B63_143g20	glutamine synthetase	2.6	7.82E-06	DOWN
C4B63_18g164	S-adenosylmethionine synthetase	1.7	1.26E-96	DOWN
C4B63_235g5	ubiquinone biosynthesis protein-like protein	1.5	1.27E-08	DOWN
C4B63_28g64	aspartate aminotransferase	1.6	5.30E-12	DOWN
C4B63_30g161	glutamine synthetase	2.0	2.67E-21	DOWN
C4B63_42g103	pyridoxal kinase	1.6	2.79E-22	DOWN
C4B63_5g418	DNA-directed RNA polymerase III subunit	2.2	1.46E-04	DOWN
C4B63_5g795	O-phosphoseryl-tRNA(Sec) selenium transferase	1.7	2.02E-09	DOWN
C4B63_9g273	Phosphoenolpyruvate carboxykinase [ATP], glycosomal	1.7	1.17E-18	DOWN
Translation
C4B63_114g4	40S ribosomal protein S15	1.9	1.51E-02	DOWN
C4B63_12g216	40S ribosomal protein S5	1.8	2.01E-05	DOWN
C4B63_12g240	40S ribosomal protein S15A	1.5	1.38E-32	DOWN
C4B63_133g44	60S ribosomal protein L14	1.8	1.97E-19	DOWN
C4B63_13g195	ubiquitin/ribosomal protein S27a	1.6	4.98E-29	DOWN
C4B63_13g234	40S ribosomal protein S18	1.5	2.60E-03	DOWN
C4B63_143g25	60S ribosomal protein L19	1.9	4.04E-08	DOWN
C4B63_147g273c	60S ribosomal protein L35	1.6	2.90E-05	DOWN
C4B63_162g32	60S ribosomal protein L44	1.6	1.89E-02	DOWN
C4B63_170g22	40S ribosomal protein S4	1.7	1.14E-03	DOWN
C4B63_18g144	60S ribosomal protein L9	1.6	4.39E-35	DOWN
C4B63_18g811c	40S ribosomal protein S14	1.6	7.29E-26	DOWN
C4B63_19g181	Nucleotide-binding alpha-beta plait domain superfamily	1.9	4.73E-10	DOWN
C4B63_206g148c	ribosomal protein L38	1.5	3.78E-04	DOWN
C4B63_207g16	40S ribosomal protein S2	2.4	3.75E-08	DOWN
C4B63_207g18	60S ribosomal protein L17	1.6	8.50E-05	DOWN
C4B63_208g30	60S ribosomal protein(fragment)	1.6	8.02E-04	DOWN
C4B63_212g19	40S ribosomal protein S21	1.9	3.33E-03	DOWN
C4B63_233g19	ribosomal protein L15	2.0	5.46E-08	DOWN
C4B63_233g47c	60S ribosomal protein L36	2.3	1.26E-02	DOWN
C4B63_23g1229c	ribosomal protein L39	1.6	1.21E-05	DOWN
C4B63_23g147	40S ribosomal protein S15A	1.7	1.86E-02	DOWN
C4B63_23g196	60S ribosomal protein L13	1.7	2.41E-10	DOWN
C4B63_24g1404c	60S ribosomal protein L35	1.6	5.86E-06	DOWN
C4B63_26g268	40S ribosomal protein S3	3.5	3.05E-23	DOWN
C4B63_275g8	polyubiquitin	1.5	4.24E-13	DOWN
C4B63_28g30	60S ribosomal protein L17	1.8	8.68E-16	DOWN
C4B63_2g11	60S ribosomal protein L26	1.8	1.24E-32	DOWN
C4B63_2g1505c	60S ribosomal protein L37	1.9	4.16E-14	DOWN
C4B63_2g696	60S ribosomal protein L23	1.6	1.37E-14	DOWN
C4B63_2g759	60S ribosomal subunit protein L31	1.6	2.77E-07	DOWN
C4B63_2g760	60S ribosomal subunit protein L31	2.1	1.11E-09	DOWN
C4B63_304g8	40S ribosomal protein S13	4.0	5.13E-07	DOWN
C4B63_30g166	60S ribosomal protein L19	1.7	5.89E-05	DOWN
C4B63_30g170	60S ribosomal protein L19	1.6	1.99E-04	DOWN
C4B63_30g190	60S ribosomal protein L23a	1.5	2.40E-27	DOWN
C4B63_32g211	60S ribosomal protein L12	1.5	1.06E-05	DOWN
C4B63_32g235	40S ribosomal protein S8	1.9	4.28E-03	DOWN
C4B63_330g3c	ribosomal protein S29	1.9	7.87E-18	DOWN
C4B63_37g1436c	40S ribosomal protein S33	1.8	1.87E-07	DOWN
C4B63_37g1437c	40S ribosomal protein S33	1.6	3.86E-13	DOWN
C4B63_40g124c	60S ribosomal protein L22	1.6	3.02E-21	DOWN
C4B63_43g20c	40S ribosomal protein S23	1.6	1.99E-02	DOWN
C4B63_43g855c	60S ribosomal protein L37a	1.6	6.06E-19	DOWN
C4B63_46g76	40S ribosomal protein S4	1.8	1.26E-03	DOWN
C4B63_46g99c	60S ribosomal protein L44	1.5	1.56E-21	DOWN
C4B63_47g388c	ribosomal protein L38	1.5	7.33E-03	DOWN
C4B63_49g162	60S ribosomal protein L14	1.5	1.85E-22	DOWN
C4B63_4g450	40S ribosomal protein S13	1.8	3.22E-16	DOWN
C4B63_4g86	60S ribosomal protein L17	1.5	2.43E-25	DOWN
C4B63_54g29	40S ribosomal protein S3A	1.5	2.67E-21	DOWN
C4B63_54g30	40S ribosomal protein S3A	1.9	1.29E-18	DOWN
C4B63_62g350c	40S ribosomal protein S33	1.9	1.82E-06	DOWN
C4B63_62g351c	40S ribosomal protein S33	2.8	1.85E-08	DOWN
C4B63_6g1208c	ribosomal protein S29	1.6	4.88E-05	DOWN
C4B63_6g2300c	ribosomal protein S26	1.5	2.57E-19	DOWN
C4B63_75g438c	60S ribosomal protein L32	1.7	3.39E-16	DOWN
C4B63_75g47	60S ribosomal protein L5	1.6	2.31E-10	DOWN
C4B63_75g48	60S ribosomal protein L5	1.9	9.10E-05	DOWN
C4B63_75g49	ribosomal protein L15	1.8	3.66E-06	DOWN
C4B63_75g59	40S ribosomal protein S6	1.6	1.16E-38	DOWN
C4B63_76g132	50S ribosomal protein L22	1.6	2.40E-05	DOWN
C4B63_7g233	ribosomal protein S19	1.6	5.36E-24	DOWN
C4B63_7g348	ribosomal protein L13	1.7	1.69E-09	DOWN
C4B63_83g62	60S ribosomal protein L13a	1.7	1.06E-21	DOWN
C4B63_85g45	ribosomal protein S7	1.6	2.94E-27	DOWN
C4B63_8g2554c	40S ribosomal protein S16	1.6	2.90E-30	DOWN
C4B63_97g21	60S ribosomal protein L34	1.7	1.14E-23	DOWN
C4B63_9g2155c	ribosomal protein L27	1.7	9.03E-06	DOWN
C4B63_9g2158c	ribosomal protein L27	1.5	8.66E-14	DOWN
C4B63_9g412	40S ribosomal protein S13	1.5	5.40E-18	DOWN
Biological_process
C4B63_149g19	peroxidoxin	8.2	7.79E-22	DOWN
C4B63_150g11	Mucin-associated surface protein (MASP)	1.6	2.80E-17	DOWN
C4B63_184g36	Vesicle-associated membrane protein 7	1.5	4.60E-03	DOWN
C4B63_19g205	glycosomal transporter (GAT3)	1.6	2.17E-20	DOWN
C4B63_19g26	guide RNA-binding protein of 21 kDa	1.5	3.92E-25	DOWN
C4B63_20g747c	cyclin-dependent kinases regulatory subunit	1.7	6.88E-10	DOWN
C4B63_220g12	peroxidoxin	2.5	6.33E-18	DOWN
C4B63_25g294	Thioredoxin-like	1.7	9.87E-91	DOWN
C4B63_26g205	proliferative cell nuclear antigen (PCNA)	2.1	5.72E-31	DOWN
C4B63_27g162	Peroxisomal biogenesis factor 11	1.6	7.51E-36	DOWN
C4B63_27g173	kinesin	1.5	2.29E-22	DOWN
C4B63_27g187	kinesin	2.3	1.25E-23	DOWN
C4B63_282g15	cation transporter	1.6	5.48E-36	DOWN
C4B63_2g517	60S acidic ribosomal protein	1.5	6.32E-09	DOWN
C4B63_34g105	Adenosine 3'-phospho 5'-phosphosulfate transporter 2	2.2	4.32E-15	DOWN
C4B63_34g109	Glutaredoxin	1.8	1.49E-19	DOWN
C4B63_41g1061c	ATP synthase subunit	1.7	3.71E-03	DOWN
C4B63_46g30	Ran-binding protein 1	1.5	5.75E-17	DOWN
C4B63_46g78	nucleobase transporter	1.6	1.13E-06	DOWN
C4B63_56g55	kinesin	1.8	7.19E-09	DOWN
C4B63_6g104	mitochondrial RNA binding protein	2.6	2.08E-27	DOWN
C4B63_6g236	cation transporter	1.5	4.55E-89	DOWN
C4B63_6g237	cation transporter	2.5	4.94E-06	DOWN
C4B63_85g60	tricarboxylate carrier	1.7	9.22E-72	DOWN
C4B63_8g2697c	ATPase subunit 9	1.7	5.03E-20	DOWN
Metabolic process
C4B63_117g56	ATP-dependent zinc metallopeptidase	3.0	1.49E-03	DOWN
C4B63_117g57	protein kinase	1.8	1.34E-03	DOWN
C4B63_11g74	pyruvate dehydrogenase E1 beta subunit	2.8	4.58E-40	DOWN
C4B63_11g8	succinyl-CoA synthetase alpha subunit	2.0	5.79E-85	DOWN
C4B63_122g16	oligopeptidase b	1.7	7.12E-62	DOWN
C4B63_12g153	metallo-peptidase, Clan MF, Family M17	1.8	7.39E-36	DOWN
C4B63_12g220	pyruvate phosphate dikinase	1.9	4.05E-45	DOWN
C4B63_12g221	pyruvate phosphate dikinase	3.7	2.45E-32	DOWN
C4B63_157g33	ATP-dependent zinc metallopeptidase	4.6	1.69E-06	DOWN
C4B63_157g34	protein kinase	1.5	3.05E-11	DOWN
C4B63_163g32	rac serine-threonine kinase	1.6	7.47E-03	DOWN
C4B63_164g39	protein kinase	1.5	1.97E-03	DOWN
C4B63_16g100	cytosolic leucyl aminopeptidase	1.5	1.14E-09	DOWN
C4B63_16g99	cytosolic leucyl aminopeptidase	2.0	1.58E-15	DOWN
C4B63_18g232	glyceraldehyde 3-phosphate dehydrogenase	2.0	6.50E-35	DOWN
C4B63_18g258	superoxide dismutase	1.5	4.38E-05	DOWN
C4B63_208g28	tousled-like kinase II	1.5	3.07E-05	DOWN
C4B63_20g363	mitochondrial ATP-dependent zinc metallopeptidase	1.5	2.03E-16	DOWN
C4B63_21g261	isocitrate dehydrogenase [NADP], mitochondrial precursor	1.6	5.62E-15	DOWN
C4B63_23g130	Fumarate hydratase class I, cytosolic	1.7	1.29E-19	DOWN
C4B63_23g248	inorganic pyrophosphatase	1.6	3.89E-19	DOWN
C4B63_252g9	ubiquitin carboxyl-terminal hydrolase	1.5	3.88E-03	DOWN
C4B63_27g181	cysteine peptidase, Clan CA, family C19	1.7	8.08E-20	DOWN
C4B63_27g189	cdc2-related kinase 12	1.6	2.19E-28	DOWN
C4B63_27g204	kinetoplastid kinetochore protein 10	1.9	1.27E-16	DOWN
C4B63_27g229	cyclin 1	1.5	1.02E-41	DOWN
C4B63_281g8	translation initiation factor eIF2B delta subunit	1.7	3.59E-04	DOWN
C4B63_28g114	triosephosphate isomerase	1.5	2.49E-28	DOWN
C4B63_300g18	Glycerophosphoryl diester phosphodiesterase family	1.7	2.60E-03	DOWN
C4B63_306g10	protein kinase	1.5	1.05E-09	DOWN
C4B63_32g199	protein kinase	3.5	6.79E-04	DOWN
C4B63_34g287	glycerate kinase	2.3	8.66E-06	DOWN
C4B63_34g290	glycerate kinase	1.7	1.13E-29	DOWN
C4B63_34g308	ribosomal RNA methyltransferase	1.8	1.32E-23	DOWN
C4B63_35g189	eukaryotic translation initiation factor 1A	2.3	6.90E-27	DOWN
C4B63_37g366	thimet oligopeptidase	1.5	4.09E-03	DOWN
C4B63_40g25	Biotin--acetyl-CoA-carboxylase ligase	1.8	3.83E-20	DOWN
C4B63_40g46	ATP-dependent protease subunit HslV	2.2	6.41E-35	DOWN
C4B63_429g1	Glycerol-3-phosphate dehydrogenase, NAD-dependent, N-terminal	1.5	8.41E-04	DOWN
C4B63_54g173	Cytochrome b-c1 complex subunit 7	1.6	4.38E-23	DOWN
C4B63_54g23	enoyl-CoA hydratase/isomerase family protein	1.7	9.68E-26	DOWN
C4B63_57g98	succinyl-CoA ligase	1.8	1.52E-29	DOWN
C4B63_60g133	protein tyrosine phosphatase-like protein	1.6	1.21E-30	DOWN
C4B63_62g131	surface protease GP63	1.6	7.41E-05	DOWN
C4B63_62g82	thimet oligopeptidase	1.7	1.04E-17	DOWN
C4B63_63g46	2,3-bisphosphoglycerate-independent phosphoglycerate mutase	1.6	1.98E-31	DOWN
C4B63_7g423	proteasome beta 7 subunit	1.6	1.71E-20	DOWN
C4B63_98g16	surface protease GP63	1.7	1.39E-08	DOWN
C4B63_9g396	sedoheptulose-1,7-bisphosphatase	1.7	2.35E-21	DOWN
Cellular nitrogen compound metabolic process
C4B63_102g44	hypoxanthine-guanine phosphoribosyltransferase	1.5	1.89E-07	DOWN
C4B63_102g61	aspartyl-tRNA synthetase	2.1	1.05E-02	DOWN
C4B63_123g36	O-6 methyl-guanine alkyl transferase	1.5	3.64E-43	DOWN
C4B63_18g212	valyl-tRNA synthetase	1.9	2.30E-24	DOWN
C4B63_207g2	fibrillarin	1.6	1.43E-17	DOWN
C4B63_21g281	DNA repair and recombination helicase protein PIF5	2.5	2.20E-27	DOWN
C4B63_24g173	O-6 methyl-guanine alkyl transferase	1.5	6.23E-10	DOWN
C4B63_27g165	endonuclease III	1.7	1.36E-09	DOWN
C4B63_27g182	DNA replication licensing factor MCM4	1.8	6.58E-25	DOWN
C4B63_2g1123c	small nuclear ribonucleoprotein Sm-F	1.5	9.12E-15	DOWN
C4B63_2g740	Nucleic acid-binding, OB-fold	1.5	7.63E-14	DOWN
C4B63_31g223	meiotic recombination protein SPO11	1.9	1.05E-11	DOWN
C4B63_34g118	H/ACA ribonucleoprotein complex non-core subunit Naf1	1.6	7.85E-31	DOWN
C4B63_43g125	centromere/microtubule binding protein cbf5	1.6	3.11E-30	DOWN
C4B63_44g246	nucleolar protein	1.8	1.73E-23	DOWN
C4B63_4g72	fibrillarin	1.5	2.86E-11	DOWN
C4B63_56g50	Surp module,	1.9	1.73E-09	DOWN
C4B63_56g86	methylthioadenosine phosphorylase	1.7	1.07E-35	DOWN
C4B63_7g229	Probable 18S rRNA (guanine-N(7))-methyltransferase	1.5	2.06E-19	DOWN
C4B63_7g263	ribosomal RNA processing protein 6	1.5	8.53E-16	DOWN
C4B63_7g79	aspartyl-tRNA synthetase	1.6	1.33E-22	DOWN
C4B63_8g559	Adenine phosphoribosyltransferase	1.5	6.09E-24	DOWN
C4B63_9g314	DNA replication licensing factor MCM3	1.5	7.36E-11	DOWN
Protein folding
C4B63_175g9	heat shock protein DNAJ	1.6	2e-42	DOWN
C4B63_17g90	T-complex protein 1, beta subunit	2.1	8.90E-31	DOWN
C4B63_184g39	heat shock protein DNAJ(fragment)	2.1	4.37E-41	DOWN
C4B63_18g287	heat shock 70 kDa protein, mitochondrial precursor	2.0	2.09E-60	DOWN
C4B63_18g288	heat shock 70 kDa protein, mitochondrial precursor	2.6	7.02E-27	DOWN
C4B63_18g293	heat shock 70 kDa protein, mitochondrial precursor	1.5	2.41E-82	DOWN
C4B63_20g172	chaperonin alpha subunit	1.6	3.09E-15	DOWN
C4B63_252g22	T-complex protein 1, beta subunit	1.8	5.83E-18	DOWN
C4B63_2g430	heat shock protein	1.6	1.42E-41	DOWN
C4B63_2g485	T-complex protein 1, beta subunit	2.1	2.79E-11	DOWN
C4B63_2g690	chaperonin alpha subunit	1.6	1.21E-56	DOWN
C4B63_38g69	chaperone DNAJ protein	2.1	9.05E-32	DOWN
C4B63_42g42	co-chaperone GrpE	1.5	9.11E-48	DOWN
C4B63_43g6	T-complex protein 1, delta subunit	2.2	2.38E-03	DOWN
C4B63_81g100	chaperonin HSP60, mitochondrial precursor	1.8	4.05E-06	DOWN
C4B63_81g19	chaperonin HSP60, mitochondrial precursor	1.5	6.54E-23	DOWN
C4B63_8g2646c	10 kDa heat shock protein	1.5	4.84E-08	DOWN
C4B63_8g2652c	10 kDa heat shock protein	1.5	6.41E-10	DOWN
C4B63_8g2656c	10 kDa heat shock protein	1.5	3.31E-04	DOWN
Peptidyl-amino acid modification
C4B63_22g292	deoxyhypusine synthase	1.9	5.83E-20	DOWN
C4B63_47g52	deoxyhypusine synthase	1.9	7.52E-19	DOWN
C4B63_47g53	deoxyhypusine synthase	1.9	5.83E-15	DOWN
Nucleosome assembly
C4B63_26g252	nucleosome assembly protein-like protein	2.2	4.49E-13	DOWN
C4B63_295g15	nucleosome assembly protein-like protein	1.7	7.53E-27	DOWN
C4B63_304g13	nucleosome assembly protein	1.7	6.34E-16	DOWN
C4B63_4g454	nucleosome assembly protein	1.7	6.63E-07	DOWN
Purine-containing compound metabolic process
C4B63_10g404	guanine deaminase	2.4	5.54E-26	DOWN
Peptidyl-proline modification
C4B63_13g34	21 kDa cyclophilin	2.0	1e-46	DOWN
C4B63_149g20	cyclophilin	1.7	8.52E-18	DOWN
C4B63_19g183	cyclophilin a	2.2	1.49E-19	DOWN
C4B63_220g13	cyclophilin	3.0	2.74E-26	DOWN
C4B63_225g41	cyclophilin	1.5	1.79E-03	DOWN
C4B63_2g719	cyclophilin	1.8	5.14E-13	DOWN
C4B63_328g16	cyclophilin(fragment)	1.8	1.59E-03	DOWN
Lipid biosynthetic process
C4B63_127g56	inositol polyphosphate 1-phosphatase	1.7	1.34E-22	DOWN
C4B63_196g51	CDP-diacylglycerol--inositol 3-phosphatidyltransferase	1.9	6.81E-16	DOWN
C4B63_24g298	CDP-diacylglycerol--inositol 3-phosphatidyltransferase	2.2	1.74E-07	DOWN
C4B63_32g225	3-hydroxy-3-methylglutaryl-CoA synthase	1.6	2.50E-71	DOWN
C4B63_44g211	mevalonate kinase	1.6	2.94E-27	DOWN
C4B63_92g51	inositol polyphosphate 1-phosphatase	1.6	1.71E-02	DOWN
Aspartate family amino acid metabolic process
C4B63_8g483	asparagine synthetase a	2.1	1.91E-70	DOWN
Nuclear transport
C4B63_12g295	GTP-binding nuclear protein rtb2	1.7	3.41E-32	DOWN
Nucleotide metabolic process
C4B63_134g37	orotidine-5-phosphate decarboxylase/orotate phosphoribosyltransferase	1.5	5.69E-07	DOWN
C4B63_35g130	orotidine-5-phosphate decarboxylase/orotate phosphoribosyltransferase	1.5	6.50E-10	DOWN
Arginyl-tRNA aminoacylation
C4B63_2g509	arginyl-tRNA synthetase	1.5	3.07E-22	DOWN
C4B63_2g510	arginyl-tRNA synthetase	1.5	1.11E-07	DOWN
Aspartate family amino acid catabolic process
C4B63_32g214	2-amino-3-ketobutyrate coenzyme A ligase	2.6	2.52E-51	DOWN
C4B63_32g217	2-amino-3-ketobutyrate coenzyme A ligase	2.6	1.99E-49	DOWN
mRNA transport
C4B63_163g43	enhancer of yellow 2 transcription factor	1.5	7.90E-03	DOWN
C4B63_30g284	ENY2	1.5	7.74E-03	DOWN
Purine ribonucleotide metabolic process
C4B63_13g270	fructose-bisphosphate aldolase, glycosomal	1.8	2.06E-08	DOWN
C4B63_18g204	3-hydroxy-3-methylglutaryl-CoA reductase	1.5	3.93E-49	DOWN
C4B63_227g9	mevalonate-diphosphate decarboxylase	2.9	1.17E-11	DOWN
C4B63_47g72	enolase	2.9	2.85E-65	DOWN
Purine-containing compound biosynthetic process
C4B63_117g55	inosine-5'-monophosphate dehydrogenase	1.7	8.18E-05	DOWN
C4B63_12g330	ATP synthase subunit beta, mitochondrial	4.1	2.98E-30	DOWN
C4B63_157g32	inosine-5'-monophosphate dehydrogenase	1.5	2.34E-11	DOWN
C4B63_25g113	GMP reductase	1.9	1.77E-19	DOWN
C4B63_91g38	ATP synthase F1, alpha subunit	1.9	3.09E-04	DOWN
Fatty acid biosynthetic process
C4B63_127g51	acetyl-CoA carboxylase	1.5	2.74E-15	DOWN
C4B63_12g385	Acyl carrier protein, mitochondrial	1.5	1.35E-16	DOWN
C4B63_8g510	Acyl-ACP thioesterase	1.5	5.40E-15	DOWN
Cellular component assembly
C4B63_157g35	potassium voltage-gated channel	1.5	9.79E-04	DOWN
C4B63_87g6	Isy1 splicing protein-like protein	1.5	8.74E-16	DOWN
