# Supplementary material for: Transcriptomic analysis of benznidazole-resistant and susceptible Trypanosoma cruzi populations
Source: Parasit Vectors. 2023 May 22;16:167. doi: 10.1186/s13071-023-05775-4 (PMC10204194; doi:10.1186/s13071-023-05775-4)
Supplement: Supplementary file 4 — Additional file 4: Table S3. Transcripts that were not enriched for biological process category with Gene Ontology-assigned terms. [file 13071_2023_5775_MOESM4_ESM.xlsx]

## Sheet: Not enriched transcripts for bi
Additional file 4: Table S3. Not enriched transcripts for biological process category with Gene Ontology assigned terms
	Description	Fold Change	P-value	Regulation
C4B63_25g220	5'-3' exoribonuclease B	1.8	0	UP
C4B63_45g121	6-phosphofructo-2-kinase/fructose-2,6-biphosphatase	1.5	0	UP
C4B63_10g455	ABC transporter	2.9	0	UP
C4B63_10g453	ABC transporter	2.8	0	UP
C4B63_26g310	ABC transporter	2.2	0	UP
C4B63_26g311	ABC transporter(fragment)	1.8	3.95E-09	UP
C4B63_8g560	Adenine phosphoribosyltransferase	1.5	0	UP
C4B63_43g196	adenylate kinase 1	1.6	0	UP
C4B63_3g1092	alanine racemase	1.5	1.07E-06	UP
C4B63_276g9	Alcohol Dehydrogenase	1.8	0	UP
C4B63_4g189	Alcohol Dehydrogenase	2.9	0	UP
C4B63_52g69	Alpha/beta knot methyltransferases	1.6	0	UP
C4B63_2g76	aminopeptidase P	1.9	0	UP
C4B63_14g58	Apo-petrobactin exporter	1.5	0	UP
C4B63_4g462	arginase	1.7	0	UP
C4B63_14g105	Armadillo-like helical	1.7	0	UP
C4B63_63g50	Armadillo-type fold	1.6	0	UP
C4B63_47g23	ascorbate peroxidase	2.5	0	UP
C4B63_63g86	ATP-binding cassette protein subfamily G	1.9	0	UP
C4B63_17g284	ATP-dependent DNA DEAD/DEAH box helicase	1.5	0	UP
C4B63_7g436	B30.2/SPRY domain	1.5	4.73E-05	UP
C4B63_87g20	Brefeldin A-inhibited guanine nucleotide-exchange protein 1	1.5	0	UP
C4B63_18g279	C-1-tetrahydrofolate synthase, cytoplasmic	1.5	0	UP
C4B63_87g19	Calcium uptake protein 1, mitochondrial	1.6	0	UP
C4B63_19g218	calpain-like cysteine peptidase	3.3	7.09E-04	UP
C4B63_19g225	calpain-like cysteine peptidase	2.0	6.84E-03	UP
C4B63_19g207	calpain-like cysteine peptidase	1.5	4.54E-03	UP
C4B63_19g230	calpain-like cysteine peptidase	1.5	1.68E-10	UP
C4B63_19g221	calpain-like cysteine peptidase(fragment)	1.5	1.62E-02	UP
C4B63_101g20	caltractin	1.5	9.88E-07	UP
C4B63_35g375	Capsular polysaccharide phosphotransferase cps12A	1.5	2.00E-06	UP
C4B63_78g37	cation-transporting ATPase	1.7	0	UP
C4B63_157g29	choline/carnitine O-acyltransferase	1.7	2.41E-05	UP
C4B63_171g32	choline/carnitine O-acyltransferase	1.6	4.80E-05	UP
C4B63_38g295	choline/carnitine O-acyltransferase	1.5	7.63E-04	UP
C4B63_161g29	Cullin family/Cullin protein neddylation domain containing protein	1.9	5.79E-08	UP
C4B63_218g24	Cullin family/Cullin protein neddylation domain containing protein	1.6	1.51E-05	UP
C4B63_57g89	cullin-like protein	1.6	0	UP
C4B63_41g248	cyclin-like F-box protein	1.5	0	UP
C4B63_49g192	cysteine peptidase C (CPC)	1.8	0	UP
C4B63_30g282	cysteine proteinase	1.6	3.81E-08	UP
C4B63_34g117	cytochrome b5-dependent oleate desaturase	1.5	0	UP
C4B63_137g16	cytochrome c oxidase assembly protein	1.5	0	UP
C4B63_12g405	cytochrome P450	1.7	0	UP
C4B63_163g21	deoxyribose-phosphate aldolase	1.5	1.92E-07	UP
C4B63_30g261	deoxyribose-phosphate aldolase	1.5	0	UP
C4B63_350g11	dihydrouridine synthase (Dus)	1.5	1.55E-03	UP
C4B63_52g50	DNA excision repair protein	1.5	0	UP
C4B63_45g105	DNA polymerase sigma	1.8	0	UP
C4B63_137g3	DNA repair and recombination helicase protein PIF1	1.6	0	UP
C4B63_57g99	DNA-dependent protein kinase catalytic subunit	1.5	0	UP
C4B63_10g157	Double RNA binding domain protein 6A	2.2	0	UP
C4B63_113g57	dual specificity protein phosphatase or MAP kinase phosphatase	1.8	0	UP
C4B63_31g61	dual-specificity protein phosphatase	1.5	1.68E-08	UP
C4B63_23g86	dynamin-1-like protein	1.6	1.26E-02	UP
C4B63_350g14	E3 ubiquitin-protein ligase MARCH2	2.1	2.88E-08	UP
C4B63_19g141	electron transfer flavoprotein	2.0	0	UP
C4B63_55g166	endoplasmic reticulum oxidoreductin	1.5	0	UP
C4B63_83g34	Eukaryotic translation initiation factor 4 gamma 1	1.8	0	UP
C4B63_26g318	F-box domain	1.7	0	UP
C4B63_45g172	F-box domain	1.7	2.43E-09	UP
C4B63_136g39	F-box domain	1.5	9.38E-08	UP
C4B63_52g62	fatty acid elongase	1.8	0	UP
C4B63_52g61	fatty acid elongase	1.7	0	UP
C4B63_2g33	FCP1 homology domain	1.5	0	UP
C4B63_301g5	G1 cyclin CycE4	2.0	0	UP
C4B63_48g5	G1 cyclin CycE4	1.9	0	UP
C4B63_40g146	Gamma carbonic anhydrase 3, mitochondrial	1.6	1.44E-09	UP
C4B63_116g18	gamma-glutamylcysteine synthetase	1.9	0	UP
C4B63_11g262	gamma-glutamylcysteine synthetase	1.8	0	UP
C4B63_81g59	glucokinase	1.7	0	UP
C4B63_41g194	glucose-6-phosphate isomerase, glycosomal	2.0	0	UP
C4B63_248g14	glucose-6-phosphate isomerase, glycosomal	1.9	2.05E-05	UP
C4B63_431g4	glutamamyl carboxypeptidase	3.3	4.98E-04	UP
C4B63_550g2	glutamamyl carboxypeptidase	3.1	2.84E-04	UP
C4B63_431g8	glutamamyl carboxypeptidase	2.4	0	UP
C4B63_431g3	glutamamyl carboxypeptidase	2.0	1.99E-06	UP
C4B63_45g238	glutamamyl carboxypeptidase	1.5	0	UP
C4B63_485g5	glutamamyl carboxypeptidase(fragment)	2.1	9.76E-05	UP
C4B63_350g3	glutamamyl carboxypeptidase(fragment)	1.7	0	UP
C4B63_405g4	glutamate dehydrogenase	1.8	0	UP
C4B63_57g131	glutamate dehydrogenase	1.8	0	UP
C4B63_7g438	glutamate dehydrogenase	1.6	0	UP
C4B63_289g8	glycine dehydrogenase [decarboxylating](fragment)	2.6	0	UP
C4B63_8g568	glycine dehydrogenase [decarboxylating](fragment)	1.6	2.65E-05	UP
C4B63_48g158	Glycosyltransferase 61	1.6	0	UP
C4B63_45g225	GPCR-type G protein 2	1.6	0	UP
C4B63_63g102	hexose transporter	2.4	1.05E-04	UP
C4B63_14g5	hexose transporter	2.1	3.96E-04	UP
C4B63_14g20	hexose transporter	1.5	2.17E-03	UP
C4B63_175g11	Homologous-pairing protein 2 homolog	1.6	0	UP
C4B63_43g202	hook complex protein, conserved	1.7	0	UP
C4B63_52g40	immunodominant antigen	1.8	0	UP
C4B63_168g21	katanin	1.6	2.40E-09	UP
C4B63_25g112	kinesin	1.5	3.43E-10	UP
C4B63_52g133	kinesin-like protein	3.4	0	UP
C4B63_52g134	kinesin-like protein	3.0	1.55E-03	UP
C4B63_406g6	kinesin-like protein	2.1	4.01E-09	UP
C4B63_52g135	kinesin-like protein	2.0	3.50E-08	UP
C4B63_406g4	kinesin-like protein(fragment)	4.4	0	UP
C4B63_113g62	kinetoplast DNA-associated protein	2.9	0	UP
C4B63_17g24	LEM3 (ligand-effect modulator 3) family / CDC50 family	1.5	0	UP
C4B63_225g44	Leucine-rich repeat	2.1	4.14E-03	UP
C4B63_45g229	Leucine-rich repeat	1.8	0	UP
C4B63_95g27	Leucine-rich repeat	1.5	0	UP
C4B63_76g14	leucine-rich repeat protein (LRRP)	1.5	5.34E-03	UP
C4B63_104g88	lipase	3.1	4.38E-04	UP
C4B63_251g4	lipase	2.8	0	UP
C4B63_258g25	lipase	2.7	9.25E-07	UP
C4B63_341g12	lipase	2.6	2.92E-05	UP
C4B63_251g10	lipase	2.4	0	UP
C4B63_104g98	lipase	2.3	9.11E-04	UP
C4B63_341g11	lipase	2.2	5.92E-04	UP
C4B63_251g5	lipase	1.7	2.55E-06	UP
C4B63_258g21	lipase	1.7	0	UP
C4B63_18g341	Lipase 5	1.5	0	UP
C4B63_212g8	Major facilitator superfamily	1.9	0	UP
C4B63_10g160	Major facilitator superfamily	1.5	0	UP
C4B63_57g121	meiosis recombination protein SPO11	1.5	0	UP
C4B63_2g306	meiotic recombination protein DMC1	1.6	0	UP
C4B63_150g40	metallo-peptidase, Clan MA(E) Family M41	2.0	0	UP
C4B63_57g69	metallo-peptidase, Clan MA(E) Family M41	2.0	0	UP
C4B63_24g176	Microtubule-associated protein RP/EB family member 1	1.5	4.05E-05	UP
C4B63_29g37	Mucin-associated surface protein (MASP)	1.7	2.29E-04	UP
C4B63_44g132	multidrug resistance protein E	1.9	0	UP
C4B63_251g7	myosin heavy chain kinase A	2.0	9.98E-05	UP
C4B63_204g27	Myosin heavy chain kinase B	1.9	1.78E-02	UP
C4B63_13g301	Myosin heavy chain kinase B	1.6	1.49E-07	UP
C4B63_2g788	NADH dehydrogenase [ubiquinone] 1 alpha subcomplex subunit 12	1.5	0	UP
C4B63_19g261	NADH dehydrogenase [ubiquinone] iron-sulfur protein 7, mitochondrial	1.5	0	UP
C4B63_29g185	NADH-ubiquinone oxidoreductase, mitochondrial	1.8	2.44E-08	UP
C4B63_48g23	nicotinate phosphoribosyltransferase	1.7	0	UP
C4B63_87g24	nonspecific lipid-transfer protein	1.8	0	UP
C4B63_72g103	nuclear receptor binding factor	1.8	0	UP
C4B63_39g346	nucleic acid binding protein	2.2	0	UP
C4B63_70g119	nucleoside transporter-like	1.9	0	UP
C4B63_6g259	nucleotidyl transferase	1.8	0	UP
C4B63_45g224	NUDIX family hydrolase	1.5	0	UP
C4B63_11g51	Oocyte-specific histone RNA stem-loop-binding protein 2	1.5	1.80E-07	UP
C4B63_14g154	oxidoreductase	1.7	0	UP
C4B63_78g85c	peptidyl-prolyl cis-trans isomerase	1.6	0	UP
C4B63_10g168	phosphatidylinositol 4-kinase alpha	1.8	0	UP
C4B63_70g86	Phosphoenolpyruvate carboxykinase, N-terminal	1.5	0	UP
C4B63_5g420	phospholipid:diacylglycerol acyltransferase	1.5	3.69E-09	UP
C4B63_7g361	phosphomannomutase-like protein	1.9	0	UP
C4B63_81g24	phosphoprotein phosphatase(fragment)	1.7	0	UP
C4B63_14g147	phosphoribosylpyrophosphate synthetase	1.7	0	UP
C4B63_58g123	PIWI-like protein	1.8	0	UP
C4B63_45g98	plasma membrane Ca2+ ATPase	1.6	0	UP
C4B63_38g158	Poly(A) RNA polymerase cid14	1.7	6.33E-06	UP
C4B63_120g71	Present in the outer mitochondrial membrane proteome 23	2.1	1.97E-03	UP
C4B63_37g368	Proline dehydrogenase, mitochondrial	1.5	0	UP
C4B63_12g175	Protein Associated with Differentiation	2.0	0	UP
C4B63_193g13	protein associated with differentiation 4	1.7	0	UP
C4B63_12g170	protein associated with differentiation 4	1.5	0	UP
C4B63_30g275	protein disulfide isomerase	1.5	0	UP
C4B63_397g13	protein kinase	2.7	2.02E-03	UP
C4B63_52g154	protein kinase	2.5	9.77E-09	UP
C4B63_69g78	protein kinase	2.3	1.42E-03	UP
C4B63_45g136	protein kinase	2.2	0	UP
C4B63_87g30	protein kinase	2.2	0	UP
C4B63_69g77	protein kinase	2.2	9.25E-08	UP
C4B63_31g112	protein kinase	1.9	0	UP
C4B63_49g109	protein kinase	1.9	0	UP
C4B63_156g10	protein kinase	1.8	2.09E-06	UP
C4B63_14g248	protein kinase	1.7	0	UP
C4B63_23g3	protein kinase	1.7	0	UP
C4B63_52g166	protein kinase	1.7	0	UP
C4B63_123g26	protein kinase	1.6	7.28E-05	UP
C4B63_15g7	protein kinase	1.6	1.35E-02	UP
C4B63_35g374	protein kinase	1.6	0	UP
C4B63_45g104	protein kinase	1.6	0	UP
C4B63_26g314	protein kinase	1.5	3.58E-06	UP
C4B63_70g58	protein kinase	1.5	0	UP
C4B63_45g115	Protein kinase domain	2.9	2.68E-06	UP
C4B63_81g23	protein phosphatase 2A catalytic subunit	1.8	0	UP
C4B63_87g38	protein phosphatase 2A, regulatory subunit B	1.6	0	UP
C4B63_52g43	protein phosphatase 2C	1.5	0	UP
C4B63_45g116	protein phosphatase inhibitor	2.2	0	UP
C4B63_246g4	proton-dependent oligopeptide transporter, POT family	1.6	9.11E-09	UP
C4B63_97g23	pumilio/PUF RNA binding protein 2	1.7	0	UP
C4B63_43g137	pumilio/PUF RNA binding protein 3	1.5	0	UP
C4B63_413g14	pumilio/PUF RNA binding protein 4	1.5	2.24E-03	UP
C4B63_14g221	Putative adenylate cyclase regulatory protein	1.5	1.44E-06	UP
C4B63_30g182	Putative adenylate cyclase regulatory protein	1.5	0	UP
C4B63_30g133	Putative trans-acting enoyl reductase MT2525	1.5	0	UP
C4B63_2g547	receptor-type adenylate cyclase	1.8	0	UP
C4B63_52g55	Repetitive proline-rich cell wall protein 2	1.5	5.15E-05	UP
C4B63_17g130	RNA capping enzyme, cytoplasmic	1.8	1.42E-02	UP
C4B63_78g28	RNA recognition motif (a.k.a. RRM, RBD, or RNP domain)	1.7	0	UP
C4B63_278g8	RNA-binding protein	2.2	3.60E-05	UP
C4B63_44g179	RNA-binding protein	2.0	0	UP
C4B63_27g1020c	RNA-binding protein	1.9	0	UP
C4B63_10g153	RNA-binding protein	1.7	1.45E-05	UP
C4B63_10g154	RNA-binding protein	1.7	2.21E-07	UP
C4B63_4g172	RNA-binding protein	1.5	2.65E-03	UP
C4B63_4g545	RNA-binding protein 4	1.7	5.04E-03	UP
C4B63_391g12	RNA-splicing ligase RtcB	1.5	6.72E-05	UP
C4B63_293g17	RNase H domain-containing protein [Source:UniProtKB/TrEMBL;Acc:A0A2V2UHI2]	2.2	6.96E-03	UP
C4B63_57g112	serine carboxypeptidase S28	1.7	0	UP
C4B63_54g18	serine palmitoyltransferase	1.6	0	UP
C4B63_45g139	serine/threonine protein kinase	2.2	0	UP
C4B63_52g51	serine/threonine protein kinase	2.0	0	UP
C4B63_48g144	serine/threonine protein kinase	1.8	0	UP
C4B63_23g122	serine/threonine protein kinase	1.6	0	UP
C4B63_48g142	serine/threonine protein kinase	1.6	0	UP
C4B63_4g180	serine/threonine protein kinase	1.6	0	UP
C4B63_24g225	serine/threonine protein phosphatase	1.7	0	UP
C4B63_49g176	serine/threonine protein phosphatase	1.5	0	UP
C4B63_45g101	Serine/threonine-protein phosphatase 5	1.7	0	UP
C4B63_227g21	Signal recognition particle 19 kDa protein	1.7	5.57E-03	UP
C4B63_238g13	Sister chromatid cohesion protein Dcc1	1.8	1.34E-08	UP
C4B63_12g242	SKP1-like protein	2.5	0	UP
C4B63_8g188	small GTP-binding protein Rab32	1.5	7.12E-05	UP
C4B63_18g308	sphingosine 1-phosphate lyase	1.6	0	UP
C4B63_161g22	Sphingosine N-acyltransferase	1.5	1.05E-02	UP
C4B63_161g33	Sphingosine N-acyltransferase	1.5	8.29E-08	UP
C4B63_14g224	Sugar efflux transporter for intercellular exchange	1.6	2.26E-10	UP
C4B63_28g96	sugar transporter(fragment)	1.6	0	UP
C4B63_9g448	superoxide dismutase	1.6	0	UP
C4B63_53g174	surface protease GP63	6.8	0	UP
C4B63_22g210	surface protease GP63	3.7	0	UP
C4B63_310g6	surface protease GP63	3.4	0	UP
C4B63_45g202	surface protease GP63	2.8	0	UP
C4B63_112g40	surface protease GP63	1.8	2.26E-06	UP
C4B63_66g61	surface protease GP63	1.8	1.72E-09	UP
C4B63_8g318	surface protease GP63	1.7	7.24E-03	UP
C4B63_158g42	surface protease GP63	1.6	1.46E-02	UP
C4B63_258g20	surface protease GP63	1.6	6.19E-03	UP
C4B63_30g122	surface protease GP63	1.6	8.51E-09	UP
C4B63_78g52	surface protease GP63	1.6	0	UP
C4B63_100g32	syntaxin binding protein	3.4	7.52E-07	UP
C4B63_100g31	syntaxin binding protein	2.0	2.13E-04	UP
C4B63_103g79	syntaxin binding protein	1.9	4.38E-03	UP
C4B63_50g223	syntaxin binding protein(fragment)	2.0	1.38E-04	UP
C4B63_31g225	Tetraspanin family	1.7	0	UP
C4B63_38g174	Tetratricopeptide repeat	1.6	0	UP
C4B63_30g214	Tetratricopeptide-like helical domain superfamily	1.9	2.03E-05	UP
C4B63_72g99	Tetratricopeptide-like helical domain superfamily	1.5	0	UP
C4B63_129g40	thiolase protein-like protein	1.7	0	UP
C4B63_13g308	Thioredoxin	1.5	0	UP
C4B63_14g104	Tir chaperone protein (CesT) family	1.6	0	UP
C4B63_40g126	TOM1-like protein 9	1.5	0	UP
C4B63_52g158	TPR-repeat-containing chaperone protein DNAJ	1.7	0	UP
C4B63_7g342	transmembrane/endomembrane-like protein	1.6	1.67E-04	UP
C4B63_150g39	transportin2-like protein	1.7	2.67E-08	UP
C4B63_171g8	Triglyceride lipase	1.5	7.48E-03	UP
C4B63_230g26	tRNA threonylcarbamoyl adenosine modification protein, Sua5/YciO/YrdC/YwlC family	2.0	9.22E-03	UP
C4B63_6g385	tRNA threonylcarbamoyl adenosine modification protein, Sua5/YciO/YrdC/YwlC family	1.5	9.40E-04	UP
C4B63_70g102	tubulin-tyrosine ligase-like protein	1.6	0	UP
C4B63_14g171	ubiquitin-protein ligase	2.0	0	UP
C4B63_2g88	ubiquitin-protein ligase	1.8	0	UP
C4B63_45g236	ubiquitin-protein ligase	1.8	0	UP
C4B63_45g235	ubiquitin-protein ligase-like	1.9	0	UP
C4B63_356g4	UDP-Gal or UDP-GlcNAc-dependent glycosyltransferase	2.1	4.73E-03	UP
C4B63_55g87	Uncharacterized protein RSN1	1.6	0	UP
C4B63_60g130	Uncharacterized protein YfhR	1.5	0	UP
C4B63_234g9	Vacuolar import and degradation protein 27 (VID27)	1.6	4.42E-07	UP
C4B63_234g7	WD and tetratricopeptide repeats protein 1	1.6	2.47E-09	UP
C4B63_45g145	WD and tetratricopeptide repeats protein 1	1.6	1.98E-04	UP
C4B63_271g10	WD40 repeat	1.7	0	UP
C4B63_45g114	WD40 repeat	1.5	0	UP
C4B63_45g217	WD40 repeat protein	1.7	0	UP
C4B63_45g218	WD40-repeat-containing domain superfamily	1.5	1.36E-05	UP
C4B63_102g62	YbaK/aminoacyl-tRNA synthetase-associated domain	1.5	1.85E-07	UP
C4B63_142g4	Zinc finger, CCCH-type	2.6	5.41E-10	UP
C4B63_238g16	Zinc finger, CCCH-type	2.3	9.37E-09	UP
C4B63_114g38	Zinc finger, CCCH-type	2.0	1.64E-02	UP
C4B63_238g11	Zinc finger, CCCH-type	2.0	1.29E-03	UP
C4B63_133g32	Zinc finger, CCCH-type	1.8	0	UP
C4B63_12g400	Zinc finger, CCCH-type	1.7	0	UP
C4B63_2g318	Zinc finger, CCCH-type	1.6	0	UP
C4B63_2g232	Zinc finger, CCCH-type	1.5	2.52E-03	UP
C4B63_76g17	Zinc finger, CCCH-type	1.5	0	UP
C4B63_251g20	zinc transporter(fragment)	1.7	1.23E-03	UP
C4B63_397g11	zinc-finger CCCH domain containing protein 11	1.7	2.90E-06	UP
C4B63_13g223	zinc-finger protein family member	1.5	0	UP
C4B63_116g4	P-type H+-ATPase	1.6	1.96E-03	DOWN
C4B63_70g95	14-3-3 protein 2	1.5	0	DOWN
C4B63_42g242	2-hydroxy-3-oxopropionate reductase	1.5	0	DOWN
C4B63_11g29	2,4-dihydroxyhept-2-ene-1,7-dioic acid aldolase	3.3	0	DOWN
C4B63_127g29	3-methylcrotonyl-CoA carboxylase	2.1	1.18E-02	DOWN
C4B63_9g484	5-methylcytosine rRNA methyltransferase NSUN4	1.7	0	DOWN
C4B63_1g57	AAA ATPase	1.5	0	DOWN
C4B63_79g21	ABC transporter	1.5	0	DOWN
C4B63_9g388	ABC transporter family-like protein	1.5	6.36E-08	DOWN
C4B63_27g1	acyl-CoA binding protein	1.5	5.81E-09	DOWN
C4B63_109g69	Acyl-CoA-binding domain-containing protein 4	1.7	1.60E-02	DOWN
C4B63_61g73	Acyl-CoA-binding domain-containing protein 5	1.5	4.25E-09	DOWN
C4B63_2g56	ADP-ribosylation factor 1	1.6	3.88E-04	DOWN
C4B63_51g844c	Alba-like domain superfamily	1.6	0	DOWN
C4B63_51g129	alpha tubulin	2.3	5.84E-03	DOWN
C4B63_333g13	alpha tubulin	1.7	0	DOWN
C4B63_333g15	alpha tubulin	1.6	1.25E-05	DOWN
C4B63_51g126	alpha tubulin	1.6	4.22E-04	DOWN
C4B63_23g83	Aminopeptidase M1	1.6	0	DOWN
C4B63_2g388	Armadillo-type fold	1.5	2.50E-10	DOWN
C4B63_89g41	Armadillo-type fold	1.5	0	DOWN
C4B63_122g5	ATP-dependent DEAD/H RNA helicase	1.5	0	DOWN
C4B63_27g228	ATP-dependent DNA helicase	1.6	0	DOWN
C4B63_27g180	ATP-dependent protease ATPase subunit HslU2	1.8	0	DOWN
C4B63_33g4	ATPase	1.6	1.08E-06	DOWN
C4B63_51g127	beta tubulin	1.9	2.48E-03	DOWN
C4B63_7g343	beta-fructofuranosidase-like protein	2.0	0	DOWN
C4B63_7g340	beta-fructofuranosidase-like protein	1.8	0	DOWN
C4B63_275g4c	calmodulin	2.4	0	DOWN
C4B63_138g113c	calmodulin	2.3	0	DOWN
C4B63_275g1	calmodulin	2.3	1.29E-07	DOWN
C4B63_292g18	calmodulin	2.1	2.26E-03	DOWN
C4B63_138g116c	calmodulin	1.8	1.33E-08	DOWN
C4B63_138g27	calmodulin	1.7	0	DOWN
C4B63_292g76c	calmodulin	1.7	0	DOWN
C4B63_2g543	carnitine O-acetyltransferase	1.5	0	DOWN
C4B63_7g74	centrin	1.6	0	DOWN
C4B63_49g329c	centrin-4	1.6	6.29E-03	DOWN
C4B63_48g92	chaperonin HSP60, mitochondrial precursor	2.0	4.91E-04	DOWN
C4B63_27g6	cleavage and polyadenylation specificity factor 30 kDa subunit	1.9	1.51E-03	DOWN
C4B63_122g23	cleavage and polyadenylation specificity factor 30 kDa subunit	1.5	4.15E-07	DOWN
C4B63_70g74	cytoplasmic translation machinery associated protein	1.5	2.23E-06	DOWN
C4B63_20g10	D-isomer specific 2-hydroxyacid dehydrogenase-protein	1.6	4.44E-10	DOWN
C4B63_34g104	Diphthine methyltransferase	1.9	0	DOWN
C4B63_11g473	DNL-type zinc finger protein	1.6	0	DOWN
C4B63_89g40	Dynein assembly factor 5, axonemal	1.5	1.04E-07	DOWN
C4B63_138g28	ef-hand protein 5	2.0	0	DOWN
C4B63_4g188	Elongation factor Tu, mitochondrial	1.6	0	DOWN
C4B63_69g26	endo-beta-N-acetylglucosaminidase	1.8	0	DOWN
C4B63_20g213	enoyl-CoA hydratase/isomerase family protein	1.6	0	DOWN
C4B63_13g130	ER membrane protein complex subunit 3	1.5	0	DOWN
C4B63_12g237	eukaryotic release factor 3	1.5	0	DOWN
C4B63_11g9	eukaryotic translation initiation factor 3 subunit j	1.6	0	DOWN
C4B63_13g145	eukaryotic translation initiation factor 3 subunit l	1.5	0	DOWN
C4B63_157g28	FK506-binding protein (FKBP)-type peptidyl-prolyl isomerase	1.7	5.27E-04	DOWN
C4B63_35g99	flagellar calcium-binding protein	1.8	2.70E-04	DOWN
C4B63_35g97	flagellar calcium-binding protein	1.6	2.64E-07	DOWN
C4B63_184g8	GTP-binding protein	1.5	0	DOWN
C4B63_56g32	GTPase	2.0	0	DOWN
C4B63_91g35	GTPase	2.0	0	DOWN
C4B63_348g24	guanine deaminase	3.6	1.33E-03	DOWN
C4B63_61g127	histone H2A variant Z	1.6	0	DOWN
C4B63_30g940c	Histone H2B variant V	2.3	7.48E-04	DOWN
C4B63_6g2536c	histone H3	2.2	1.79E-04	DOWN
C4B63_148g21	Histone-fold	3.0	4.04E-04	DOWN
C4B63_34g103	Hsp70-Hsp90 organizing protein 2	1.7	0	DOWN
C4B63_17g179	Importin subunit beta-3	1.6	0	DOWN
C4B63_260g15	inosine-5'-monophosphate dehydrogenase	1.9	4.08E-08	DOWN
C4B63_34g305	Kinetoplastid RNA editing protein 1	1.8	0	DOWN
C4B63_85g62	KREL1	1.5	0	DOWN
C4B63_56g59	leucine-rich repeat protein (LRRP)	1.5	0	DOWN
C4B63_2g223	LIS1 homology motif	1.9	0	DOWN
C4B63_58g143	Lupus La protein homolog	1.6	0	DOWN
C4B63_28g106	malic enzyme	3.6	0	DOWN
C4B63_4g1393c	Matrin/U1-C-like, C2H2-type zinc finger	1.5	2.83E-03	DOWN
C4B63_56g82	mitochondrial glycoprotein-like protein	1.6	0	DOWN
C4B63_6g118	Mitochondrial import receptor subunit ATOM46	1.6	0	DOWN
C4B63_95g34	mitochondrial processing peptidase alpha subunit	1.5	0	DOWN
C4B63_163g42	Monooxygenase	1.5	2.08E-05	DOWN
C4B63_113g39	MRB1-associated protein	1.5	5.06E-07	DOWN
C4B63_13g171	N-acetylglucosamine-6-phosphate deacetylase-like protein	1.6	0	DOWN
C4B63_14g148	NADH dehydrogenase	1.6	0	DOWN
C4B63_145g28	NADP-dependent alcohol hydrogenase	1.6	4.98E-04	DOWN
C4B63_77g74	NADP-dependent alcohol hydrogenase	1.5	0	DOWN
C4B63_56g60	nitroreductase	1.8	0	DOWN
C4B63_34g107	Nop14-like family	1.7	0	DOWN
C4B63_42g189	nuclear cap binding protein	1.5	4.83E-04	DOWN
C4B63_91g39	nuclear receptor binding factor	1.6	8.73E-03	DOWN
C4B63_17g64	Nucleotide-binding alpha-beta plait domain superfamily	1.8	1.59E-04	DOWN
C4B63_297g9	Nucleotide-binding alpha-beta plait domain superfamily	1.5	8.37E-09	DOWN
C4B63_60g172	Oxoglutarate/iron-dependent dioxygenase	1.8	0	DOWN
C4B63_42g70	p22 protein precursor	2.3	0	DOWN
C4B63_127g35	peptidase	2.0	0	DOWN
C4B63_34g300	Peptidase S54, rhomboid domain	1.7	0	DOWN
C4B63_26g204	phosphomevalonate kinase protein	1.8	0	DOWN
C4B63_69g153	poly(A) export protein	1.5	9.67E-09	DOWN
C4B63_2g174	polyadenylate-binding protein 1	1.6	0	DOWN
C4B63_297g10	polypyrimidine tract-binding protein	1.5	0	DOWN
C4B63_292g27	polyubiquitin(fragment)	5.1	0	DOWN
C4B63_6g445	prenyltransferase	1.5	0	DOWN
C4B63_7g324	Programmed cell death protein 2, C-terminal domain containing protein	1.6	1.13E-05	DOWN
C4B63_207g13	prostaglandin F synthase	1.7	0	DOWN
C4B63_207g15	prostaglandin F synthase	1.7	0	DOWN
C4B63_27g213	Protein MON2 homolog	1.6	0	DOWN
C4B63_70g111	pumilio-repeat, RNA-binding protein	1.6	0	DOWN
C4B63_70g112	pumilio-repeat, RNA-binding protein(fragment)	1.6	0	DOWN
C4B63_6g532	Putative trans-acting enoyl reductase MT2525	1.6	0	DOWN
C4B63_8g490	RBM8A	1.5	0	DOWN
C4B63_7g210	Ribonuclease P protein subunit p25-like protein	2.0	0	DOWN
C4B63_27g166	RNA helicase	1.6	0	DOWN
C4B63_72g542c	RNA-binding protein	2.1	2.79E-04	DOWN
C4B63_153g280c	RNA-binding protein	1.7	6.38E-05	DOWN
C4B63_263g7	ruvB-like DNA helicase	1.7	1.27E-08	DOWN
C4B63_7g316	ruvB-like DNA helicase	1.6	0	DOWN
C4B63_56g76	S-adenosyl-L-methionine-dependent tRNA 4-demethylwyosine synthase	1.7	0	DOWN
C4B63_243g13	S-adenosyl-L-methionine-dependent tRNA 4-demethylwyosine synthase	1.5	1.29E-07	DOWN
C4B63_27g214	serine/threonine protein phosphatase	1.5	0	DOWN
C4B63_358g2	serine/threonine-protein phosphatase PP1	1.9	1.96E-02	DOWN
C4B63_235g6	SET domain	1.5	5.52E-03	DOWN
C4B63_34g375	Soluble NSF attachment protein, SNAP (paraflagelar rod component)	1.5	8.41E-08	DOWN
C4B63_183g15	spermidine synthase	1.8	0	DOWN
C4B63_38g147	spermidine synthase	1.8	0	DOWN
C4B63_38g167	spermidine synthase	1.7	0	DOWN
C4B63_59g115	stress-inducible protein STI1-like(fragment)	1.5	0	DOWN
C4B63_27g210	Tetratricopeptide repeat protein 8	1.7	0	DOWN
C4B63_27g161	Tetratricopeptide-like helical domain superfamily	1.8	0	DOWN
C4B63_49g81	translation initiation factor IF-2	1.5	0	DOWN
C4B63_17g1078c	transmembrane protein	2.1	0	DOWN
C4B63_148g62c	transmembrane protein	1.8	0	DOWN
C4B63_10g449	Triple RNA binding domain protein 3	1.5	0	DOWN
C4B63_55g95	tyrosyl or methionyl-tRNA synthetase	1.6	2.41E-03	DOWN
C4B63_122g21	ubiquitin ligase	1.6	6.97E-03	DOWN
C4B63_2g786	ubiquitin-activating enzyme E1	1.6	0	DOWN
C4B63_13g189	ubiquitin-like protein	1.6	0	DOWN
C4B63_51g842c	Uncharacterized protein At2g34160	2.0	0	DOWN
C4B63_27g160	WD repeat-containing protein 74	2.0	0	DOWN
C4B63_6g516	WD repeat-containing protein 75	1.5	0	DOWN
C4B63_6g154	WD40-repeat-containing domain superfamily	1.8	3.14E-03	DOWN
C4B63_18g256	Zinc finger, CCCH-type	1.6	0	DOWN
C4B63_30g125	zinc-finger protein	1.6	1.06E-04	DOWN
C4B63_112g44	zinc-finger protein	1.5	1.66E-02	DOWN
C4B63_278g2	zinc-finger protein	1.5	6.02E-04	DOWN
