# Supplementary material for: Transcriptomic analysis of benznidazole-resistant and susceptible Trypanosoma cruzi populations
Source: Parasit Vectors. 2023 May 22;16:167. doi: 10.1186/s13071-023-05775-4 (PMC10204194; doi:10.1186/s13071-023-05775-4)
Supplement: Supplementary file 5 — Additional file 5: Table S4. Transcripts that were not enriched for biological process category without Gene Ontology-assigned terms. [file 13071_2023_5775_MOESM5_ESM.xlsx]

## Sheet: Transcripts without GO
Additional file 5: Table S4. Not enriched transcripts for biological process category without Gene Ontology assigned terms
	Description	Fold Change	P-value	Regulation
C4B63_25g220	5'-3' exoribonuclease B	1.8	0	UP
C4B63_10g455	ABC transporter	2.9	0	UP
C4B63_10g453	ABC transporter	2.8	0	UP
C4B63_26g310	ABC transporter	2.2	0	UP
C4B63_10g454	ABC transporter(fragment)	2.8	0	UP
C4B63_26g309	ABC transporter(fragment)	2.0	4.71E-09	UP
C4B63_26g311	ABC transporter(fragment)	1.8	3.95E-09	UP
C4B63_101g25	acid phosphatase	1.5	0	UP
C4B63_81g33	Acyl-CoA N-acyltransferase	1.6	0	UP
C4B63_43g196	adenylate kinase 1	1.6	0	UP
C4B63_3g1092	alanine racemase	1.5	0	UP
C4B63_20g186	Alpha/Beta hydrolase fold	1.5	0	UP
C4B63_44g228	amino acid permease	2.3	0	UP
C4B63_31g50	amino acid permease	1.6	0	UP
C4B63_44g227	amino acid permease	1.5	0	UP
C4B63_43g122	amino acid permease 24	1.7	0	UP
C4B63_192g2	amino acid permease 24	1.5	0	UP
C4B63_48g167	amino acid permease 24	1.5	0	UP
C4B63_257g7	amino acid transporter	2.5	0	UP
C4B63_600g2	amino acid transporter	2.4	0	UP
C4B63_161g32	amino acid transporter	2.1	0	UP
C4B63_315g9	amino acid transporter	1.9	0	UP
C4B63_214g9	amino acid transporter	1.9	0	UP
C4B63_44g231	amino acid transporter	1.8	0	UP
C4B63_214g1	amino acid transporter	1.6	0	UP
C4B63_336g16	amino acid transporter	1.5	0	UP
C4B63_361g12	amino acid transporter	1.5	0	UP
C4B63_2g208c	aminopeptidase P	2.0	0	UP
C4B63_2g77	aminopeptidase P	1.9	0	UP
C4B63_2g76	aminopeptidase P	1.9	0	UP
C4B63_14g58	Apo-petrobactin exporter	1.5	0	UP
C4B63_48g163	ARF-like 2 binding protein BART	1.5	0	UP
C4B63_4g462	arginase	1.7	0	UP
C4B63_14g105	Armadillo-like helical	1.7	0	UP
C4B63_63g50	Armadillo-type fold	1.6	0	UP
C4B63_21g28	Ataxin-10 domain	1.6	0	UP
C4B63_63g86	ATP-binding cassette protein subfamily G	1.9	0	UP
C4B63_186g23	ATP-dependent DEAD/H RNA helicase(fragment)	1.5	0	UP
C4B63_17g284	ATP-dependent DNA DEAD/DEAH box helicase	1.5	0	UP
C4B63_231g11	beta galactofuranosyl glycosyltransferase	3.9	6.35E-08	UP
C4B63_156g19	beta galactofuranosyl glycosyltransferase	2.0	1.92E-05	UP
C4B63_371g8	beta galactofuranosyl glycosyltransferase	2.0	1.55E-04	UP
C4B63_43g68	beta galactofuranosyl glycosyltransferase	1.9	3.70E-06	UP
C4B63_162g5	beta galactofuranosyl glycosyltransferase	1.9	0	UP
C4B63_49g209	beta galactofuranosyl glycosyltransferase	1.6	3.74E-08	UP
C4B63_18g279	C-1-tetrahydrofolate synthase, cytoplasmic	1.5	0	UP
C4B63_87g19	Calcium uptake protein 1, mitochondrial	1.6	0	UP
C4B63_19g228	calpain-like cysteine peptidase	2.0	1.55E-04	UP
C4B63_19g220	calpain-like cysteine peptidase	1.7	0	UP
C4B63_52g312c	calpain-like cysteine peptidase	1.7	0	UP
C4B63_22g167	calpain-like cysteine peptidase	1.6	3.28E-08	UP
C4B63_19g222	calpain-like cysteine peptidase	1.6	0	UP
C4B63_22g743c	calpain-like cysteine peptidase	1.6	0	UP
C4B63_22g738c	calpain-like cysteine peptidase	1.5	0	UP
C4B63_19g229	calpain-like cysteine peptidase(fragment)	1.7	2.75E-04	UP
C4B63_101g20	caltractin	1.5	0	UP
C4B63_35g375	Capsular polysaccharide phosphotransferase cps12A	1.5	0	UP
C4B63_63g31	Carboxy-terminal domain RNA polymerase II polypeptide A small phosphatase 1	1.9	2.59E-04	UP
C4B63_111g26	cell cycle sequence binding phosphoprotein (RBP33)	1.5	0	UP
C4B63_359g21	cellulosomal scaffoldin anchoring protein(fragment)	3.8	3.03E-09	UP
C4B63_43g170	Centrosomal protein of 95kDa	1.5	0	UP
C4B63_14g185	chaperone DNAJ protein	1.6	0	UP
C4B63_207g4	Chaperone J-domain superfamily	2.0	1.24E-02	UP
C4B63_45g120	chaperone protein DNAj	1.6	0	UP
C4B63_8g208	chaperone protein DNAj	1.5	8.16E-09	UP
C4B63_157g29	choline/carnitine O-acyltransferase	1.7	2.41E-05	UP
C4B63_171g32	choline/carnitine O-acyltransferase	1.6	0	UP
C4B63_38g295	choline/carnitine O-acyltransferase	1.5	0	UP
C4B63_55g177	CLU central domain	1.6	0	UP
C4B63_52g71	Complex 1 LYR protein	1.7	1.96E-08	UP
C4B63_14g167	conserved hypothetical protein,predicted C2 domain protein	1.7	0	UP
C4B63_45g183	Copper amine oxidase	1.8	6.10E-05	UP
C4B63_45g191	Copper amine oxidase	1.7	4.64E-04	UP
C4B63_488g7	CRAL-TRIO lipid binding domain	1.7	1.72E-04	UP
C4B63_18g39	CRAL/TRIO, N-terminal domain/CRAL/TRIO domain containing protein	2.8	0	UP
C4B63_19g86	CYC2-like cyclin 6	1.9	2.83E-08	UP
C4B63_19g171	Cyclin	1.7	2.18E-03	UP
C4B63_41g248	cyclin-like F-box protein	1.5	0	UP
C4B63_187g86c	cysteine peptidase inhibitor	2.1	0	UP
C4B63_32g1409c	cysteine peptidase inhibitor (Chagasin)	1.7	2.53E-03	UP
C4B63_30g150	cystinosin	2.3	0	UP
C4B63_129g44	cytochrome c oxidase VIII (COX VIII)	1.6	0	UP
C4B63_32g265	cytoskeleton associated protein	1.5	0	UP
C4B63_14g50	disgorgin	1.5	0	UP
C4B63_52g50	DNA excision repair protein	1.5	0	UP
C4B63_45g105	DNA polymerase sigma	1.8	0	UP
C4B63_323g6	DnaJ chaperone protein	2.3	3.84E-03	UP
C4B63_10g157	Double RNA binding domain protein 6A	2.2	0	UP
C4B63_78g102c	Dpy-30 motif	1.5	0	UP
C4B63_23g86	dynamin-1-like protein	1.6	0	UP
C4B63_45g69	Dynein heavy chain 1, axonemal	1.5	0	UP
C4B63_14g801c	dynein light chain	1.6	3.07E-10	UP
C4B63_350g14	E3 ubiquitin-protein ligase MARCH2	2.1	2.88E-08	UP
C4B63_57g102	E3 ubiquitin-protein ligase RNF128	1.5	0	UP
C4B63_19g141	electron transfer flavoprotein	2.0	0	UP
C4B63_103g14	Endonuclease/exonuclease/phosphatase superfamily	1.8	2.01E-03	UP
C4B63_13g200	Enriched in surface-labeled proteome protein 18	2.3	0	UP
C4B63_83g34	Eukaryotic translation initiation factor 4 gamma 1	1.8	0	UP
C4B63_153g21	expression site-associated gene (ESAG-like) protein	3.1	1.82E-03	UP
C4B63_258g24	expression site-associated gene (ESAG-like) protein	2.0	3.25E-05	UP
C4B63_130g12	expression site-associated gene (ESAG-like) protein	1.7	1.58E-04	UP
C4B63_28g334	expression site-associated gene (ESAG-like) protein	1.6	0	UP
C4B63_26g318	F-box domain	1.7	0	UP
C4B63_45g172	F-box domain	1.7	2.43E-09	UP
C4B63_136g39	F-box domain	1.5	9.38E-08	UP
C4B63_32g51	Failed axon connections homolog	2.2	0	UP
C4B63_52g62	fatty acid elongase	1.8	0	UP
C4B63_52g61	fatty acid elongase	1.7	0	UP
C4B63_2g33	FCP1 homology domain	1.5	0	UP
C4B63_14g203	Feruloyl esterase B	2.7	0	UP
C4B63_4g509	FKBP-type peptidylprolyl cis-trans isomerase	1.6	0	UP
C4B63_49g71	Flagellar attachment zone protein 10	2.2	2.25E-10	UP
C4B63_57g113	Flagellar Member 2	1.6	0	UP
C4B63_2g435	Flagellum attachment zone protein 12	1.7	0	UP
C4B63_14g56	Flagellum attachment zone protein 5	1.9	0	UP
C4B63_40g146	Gamma carbonic anhydrase 3, mitochondrial	1.6	1.44E-09	UP
C4B63_113g47	Generative cell specific 1 protein	1.8	0	UP
C4B63_28g173	glycogenin glucosyltransferase	1.8	0	UP
C4B63_48g158	Glycosyltransferase 61	1.6	0	UP
C4B63_45g225	GPCR-type G protein 2	1.6	0	UP
C4B63_63g89	GTPase activating protein	1.5	0	UP
C4B63_81g54	guanylate kinase	1.5	0	UP
C4B63_301g7	HAD-like superfamily	1.5	0	UP
C4B63_1g128c	Heat shock protein 67Bb	2.2	0	UP
C4B63_22g60	homocysteine S-methyltransferase	1.6	0	UP
C4B63_43g202	hook complex protein, conserved	1.7	0	UP
C4B63_16g94	hook complex protein, conserved	1.5	0	UP
C4B63_25g205	hydrolase-like protein	1.5	6.47E-09	UP
C4B63_350g15	Hypersensitive-induced response protein-like protein 1	1.9	1.18E-02	UP
C4B63_79g110	IGP family C-type lectin domain	2.0	0	UP
C4B63_181g25	IGP family C-type lectin domain	2.0	2.10E-06	UP
C4B63_170g1	IGP family C-type lectin domain	2.0	1.13E-04	UP
C4B63_46g177	IGP family C-type lectin domain	1.8	0	UP
C4B63_79g97	IGP family C-type lectin domain	1.8	6.53E-03	UP
C4B63_312g7	IGP family C-type lectin domain	1.8	5.48E-10	UP
C4B63_46g58	IGP family C-type lectin domain	1.7	7.28E-09	UP
C4B63_46g105	IGP family C-type lectin domain	1.6	0	UP
C4B63_43g225	IGP family C-type lectin domain	1.5	0	UP
C4B63_52g40	immunodominant antigen	1.8	0	UP
C4B63_168g21	katanin	1.6	2.40E-09	UP
C4B63_9g383	Kinesin motor domain superfamily	1.9	0	UP
C4B63_106g40	Kinesin motor domain superfamily	1.5	8.51E-08	UP
C4B63_406g5	kinesin-like protein	2.9	6.32E-04	UP
C4B63_615g5	kinesin-like protein(fragment)	7.3	0	UP
C4B63_113g62	kinetoplast DNA-associated protein	2.9	0	UP
C4B63_161g35	kinetoplast ribosomal PPR-repeat containing protein 3	1.8	0	UP
C4B63_146g16	L1Tc protein fragment	3.0	3.71E-03	UP
C4B63_3g1084	L1Tc protein fragment	2.2	1.06E-02	UP
C4B63_50g143	L1Tc protein fragment	1.6	0	UP
C4B63_3g872	L1Tc protein fragment	1.6	0	UP
C4B63_17g24	LEM3 (ligand-effect modulator 3) family / CDC50 family	1.5	0	UP
C4B63_225g44	Leucine-rich repeat	2.1	4.14E-03	UP
C4B63_45g229	Leucine-rich repeat	1.8	0	UP
C4B63_95g27	Leucine-rich repeat	1.5	0	UP
C4B63_45g227	Leucine-rich repeat domain superfamily	1.7	0	UP
C4B63_76g14	leucine-rich repeat protein (LRRP)	1.5	0	UP
C4B63_81g16	LicD family	1.5	0	UP
C4B63_406g2	mannose-P-dolichol utilization defect 1	1.7	0	UP
C4B63_6g267	membrane-bound acid phosphatase	1.6	0	UP
C4B63_350g4	metallo-peptidase, clan MH, family M18	2.1	0	UP
C4B63_14g246	microtubule-associated protein	2.1	0	UP
C4B63_30g222	Microtubule-associated protein 6	1.8	0	UP
C4B63_24g236	microtubule-associated protein Gb4	2.0	1.04E-02	UP
C4B63_24g176	Microtubule-associated protein RP/EB family member 1	1.5	0	UP
C4B63_14g237	mitochondrial carrier protein	2.9	1.79E-04	UP
C4B63_45g78	mitochondrial carrier protein	1.5	0	UP
C4B63_51g234	mucin TcMUCI	2.8	0	UP
C4B63_51g208	mucin TcMUCI	2.5	0	UP
C4B63_115g31	mucin TcMUCI	1.8	1.49E-02	UP
C4B63_74g16	mucin TcMUCII	2.9	1.80E-06	UP
C4B63_33g59	mucin TcMUCII	2.8	3.63E-04	UP
C4B63_1g956	mucin TcMUCII	2.7	3.42E-04	UP
C4B63_33g379	mucin TcMUCII	2.7	1.24E-04	UP
C4B63_5g647	mucin TcMUCII	2.6	6.67E-05	UP
C4B63_15g260	mucin TcMUCII	2.4	2.37E-04	UP
C4B63_26g21	mucin TcMUCII	2.3	2.88E-03	UP
C4B63_50g226	mucin TcMUCII	2.3	5.25E-10	UP
C4B63_67g96	mucin TcMUCII	2.2	7.09E-03	UP
C4B63_59g101	mucin TcMUCII	2.2	1.72E-02	UP
C4B63_37g151	mucin TcMUCII	2.2	2.00E-02	UP
C4B63_103g83	mucin TcMUCII	2.1	1.34E-03	UP
C4B63_37g133	mucin TcMUCII	2.1	1.04E-02	UP
C4B63_107g76	mucin TcMUCII	2.1	1.74E-04	UP
C4B63_3g723	mucin TcMUCII	2.1	5.04E-03	UP
C4B63_15g454	mucin TcMUCII	2.1	1.83E-02	UP
C4B63_37g169	mucin TcMUCII	2.0	6.51E-04	UP
C4B63_67g22	mucin TcMUCII	2.0	1.39E-02	UP
C4B63_103g72	mucin TcMUCII	2.0	2.84E-03	UP
C4B63_71g177	mucin TcMUCII	2.0	1.38E-03	UP
C4B63_65g68	mucin TcMUCII	1.9	3.20E-03	UP
C4B63_36g99	mucin TcMUCII	1.9	2.79E-03	UP
C4B63_3g354	mucin TcMUCII	1.9	8.12E-03	UP
C4B63_146g37	mucin TcMUCII	1.8	7.86E-08	UP
C4B63_62g22	mucin TcMUCII	1.8	4.11E-06	UP
C4B63_11g190	mucin TcMUCII	1.8	1.29E-06	UP
C4B63_3g685	mucin TcMUCII	1.7	2.08E-04	UP
C4B63_101g57	mucin TcMUCII	1.7	1.89E-03	UP
C4B63_3g753	mucin TcMUCII	1.7	1.10E-02	UP
C4B63_1g1237	mucin TcMUCII	1.7	3.53E-03	UP
C4B63_39g142	mucin TcMUCII	1.7	1.97E-04	UP
C4B63_5g218	mucin TcMUCII	1.6	0	UP
C4B63_1g220	mucin TcMUCII	1.6	0	UP
C4B63_3g644	mucin TcMUCII	1.6	0	UP
C4B63_59g105	mucin TcMUCII	1.6	0	UP
C4B63_9g106	mucin TcMUCII	1.6	0	UP
C4B63_59g212	mucin TcMUCII	1.6	0	UP
C4B63_146g32	mucin TcMUCII	1.6	0	UP
C4B63_1g549	mucin TcMUCII	1.6	0	UP
C4B63_59g201	mucin TcMUCII	1.6	0	UP
C4B63_65g41	mucin TcMUCII	1.6	0	UP
C4B63_64g139	mucin TcMUCII	1.5	0	UP
C4B63_62g169	mucin TcMUCII	1.5	0	UP
C4B63_90g100	mucin TcMUCII	1.5	0	UP
C4B63_62g194	mucin TcMUCII	1.5	0	UP
C4B63_59g110	mucin TcMUCII	1.5	0	UP
C4B63_3g863	mucin TcMUCII	1.5	0	UP
C4B63_15g105	mucin TcMUCII	1.5	0	UP
C4B63_74g44	Mucin-associated surface protein (MASP)	6.9	0	UP
C4B63_53g57	Mucin-associated surface protein (MASP)	4.7	0	UP
C4B63_74g13	Mucin-associated surface protein (MASP)	4.2	1.62E-08	UP
C4B63_74g129	Mucin-associated surface protein (MASP)	4.1	5.58E-08	UP
C4B63_1g1170	Mucin-associated surface protein (MASP)	3.7	2.24E-06	UP
C4B63_59g94	Mucin-associated surface protein (MASP)	2.8	3.89E-04	UP
C4B63_74g137	Mucin-associated surface protein (MASP)	2.7	0	UP
C4B63_53g206	Mucin-associated surface protein (MASP)	2.6	4.44E-08	UP
C4B63_36g66	Mucin-associated surface protein (MASP)	2.5	9.88E-05	UP
C4B63_36g29	Mucin-associated surface protein (MASP)	2.5	1.82E-03	UP
C4B63_53g177	Mucin-associated surface protein (MASP)	2.5	0	UP
C4B63_74g135	Mucin-associated surface protein (MASP)	2.5	3.25E-08	UP
C4B63_3g1076	Mucin-associated surface protein (MASP)	2.4	1.95E-03	UP
C4B63_106g53	Mucin-associated surface protein (MASP)	2.4	8.01E-06	UP
C4B63_11g276	Mucin-associated surface protein (MASP)	2.3	6.18E-06	UP
C4B63_121g86	Mucin-associated surface protein (MASP)	2.3	3.51E-04	UP
C4B63_33g275	Mucin-associated surface protein (MASP)	2.3	1.92E-02	UP
C4B63_8g73	Mucin-associated surface protein (MASP)	2.3	1.21E-07	UP
C4B63_1g665	Mucin-associated surface protein (MASP)	2.3	4.91E-07	UP
C4B63_62g182	Mucin-associated surface protein (MASP)	2.3	3.62E-07	UP
C4B63_53g60	Mucin-associated surface protein (MASP)	2.2	8.37E-06	UP
C4B63_11g371	Mucin-associated surface protein (MASP)	2.2	1.05E-02	UP
C4B63_107g65	Mucin-associated surface protein (MASP)	2.2	3.79E-04	UP
C4B63_100g37	Mucin-associated surface protein (MASP)	2.2	5.74E-08	UP
C4B63_125g60	Mucin-associated surface protein (MASP)	2.1	4.23E-04	UP
C4B63_39g238	Mucin-associated surface protein (MASP)	2.1	3.07E-04	UP
C4B63_36g111	Mucin-associated surface protein (MASP)	2.1	1.57E-03	UP
C4B63_1g225	Mucin-associated surface protein (MASP)	2.1	1.88E-02	UP
C4B63_53g227	Mucin-associated surface protein (MASP)	2.1	2.35E-03	UP
C4B63_1g550	Mucin-associated surface protein (MASP)	2.1	1.91E-08	UP
C4B63_1g343	Mucin-associated surface protein (MASP)	2.1	1.30E-02	UP
C4B63_3g494	Mucin-associated surface protein (MASP)	2.1	2.11E-04	UP
C4B63_3g737	Mucin-associated surface protein (MASP)	2.1	3.32E-06	UP
C4B63_59g102	Mucin-associated surface protein (MASP)	2.1	3.84E-06	UP
C4B63_132g11	Mucin-associated surface protein (MASP)	2.0	6.70E-04	UP
C4B63_53g181	Mucin-associated surface protein (MASP)	2.0	1.28E-06	UP
C4B63_39g65	Mucin-associated surface protein (MASP)	2.0	1.94E-07	UP
C4B63_39g180	Mucin-associated surface protein (MASP)	2.0	2.40E-05	UP
C4B63_1g1153	Mucin-associated surface protein (MASP)	2.0	9.96E-03	UP
C4B63_66g56	Mucin-associated surface protein (MASP)	2.0	1.75E-02	UP
C4B63_66g170	Mucin-associated surface protein (MASP)	2.0	9.33E-03	UP
C4B63_66g156	Mucin-associated surface protein (MASP)	2.0	4.75E-03	UP
C4B63_3g686	Mucin-associated surface protein (MASP)	2.0	5.93E-04	UP
C4B63_223g14	Mucin-associated surface protein (MASP)	2.0	1.54E-04	UP
C4B63_3g620	Mucin-associated surface protein (MASP)	2.0	2.08E-03	UP
C4B63_3g380	Mucin-associated surface protein (MASP)	1.9	3.48E-03	UP
C4B63_121g70	Mucin-associated surface protein (MASP)	1.9	6.24E-09	UP
C4B63_136g15	Mucin-associated surface protein (MASP)	1.9	4.75E-03	UP
C4B63_9g96	Mucin-associated surface protein (MASP)	1.9	3.14E-04	UP
C4B63_33g37	Mucin-associated surface protein (MASP)	1.9	8.95E-07	UP
C4B63_53g175	Mucin-associated surface protein (MASP)	1.9	1.96E-02	UP
C4B63_29g330	Mucin-associated surface protein (MASP)	1.9	4.87E-03	UP
C4B63_50g220	Mucin-associated surface protein (MASP)	1.9	8.24E-07	UP
C4B63_36g114	Mucin-associated surface protein (MASP)	1.9	6.47E-09	UP
C4B63_37g134	Mucin-associated surface protein (MASP)	1.9	1.97E-02	UP
C4B63_36g49	Mucin-associated surface protein (MASP)	1.9	1.28E-03	UP
C4B63_11g351	Mucin-associated surface protein (MASP)	1.9	1.27E-02	UP
C4B63_36g69	Mucin-associated surface protein (MASP)	1.9	1.28E-02	UP
C4B63_146g40	Mucin-associated surface protein (MASP)	1.9	1.05E-04	UP
C4B63_29g59	Mucin-associated surface protein (MASP)	1.8	1.21E-02	UP
C4B63_3g581	Mucin-associated surface protein (MASP)	1.8	2.01E-02	UP
C4B63_36g100	Mucin-associated surface protein (MASP)	1.8	7.54E-05	UP
C4B63_36g52	Mucin-associated surface protein (MASP)	1.8	2.36E-03	UP
C4B63_36g46	Mucin-associated surface protein (MASP)	1.8	1.96E-02	UP
C4B63_3g595	mucin-associated surface protein (MASP)	1.8	2.20E-05	UP
C4B63_1g562	Mucin-associated surface protein (MASP)	1.8	4.65E-03	UP
C4B63_65g112	Mucin-associated surface protein (MASP)	1.8	1.18E-04	UP
C4B63_107g46	Mucin-associated surface protein (MASP)	1.8	1.66E-02	UP
C4B63_5g372	Mucin-associated surface protein (MASP)	1.8	6.98E-03	UP
C4B63_5g239	Mucin-associated surface protein (MASP)	1.8	2.41E-03	UP
C4B63_78g51	Mucin-associated surface protein (MASP)	1.8	0	UP
C4B63_106g63	Mucin-associated surface protein (MASP)	1.8	2.76E-03	UP
C4B63_39g153	Mucin-associated surface protein (MASP)	1.8	2.32E-04	UP
C4B63_3g204	Mucin-associated surface protein (MASP)	1.8	3.89E-03	UP
C4B63_71g188	Mucin-associated surface protein (MASP)	1.8	1.04E-02	UP
C4B63_50g227	Mucin-associated surface protein (MASP)	1.8	8.09E-08	UP
C4B63_320g3	Mucin-associated surface protein (MASP)	1.8	4.80E-06	UP
C4B63_59g106	Mucin-associated surface protein (MASP)	1.7	4.43E-08	UP
C4B63_1g930	Mucin-associated surface protein (MASP)	1.7	1.58E-02	UP
C4B63_50g169	Mucin-associated surface protein (MASP)	1.7	1.90E-05	UP
C4B63_36g93	Mucin-associated surface protein (MASP)	1.7	1.87E-03	UP
C4B63_1g671	Mucin-associated surface protein (MASP)	1.7	1.29E-04	UP
C4B63_11g251	Mucin-associated surface protein (MASP)	1.7	4.58E-03	UP
C4B63_59g213	Mucin-associated surface protein (MASP)	1.7	4.79E-06	UP
C4B63_66g174	Mucin-associated surface protein (MASP)	1.7	3.29E-06	UP
C4B63_3g841	Mucin-associated surface protein (MASP)	1.7	1.34E-02	UP
C4B63_39g146	Mucin-associated surface protein (MASP)	1.7	7.53E-06	UP
C4B63_29g91	Mucin-associated surface protein (MASP)	1.7	2.20E-04	UP
C4B63_11g233	Mucin-associated surface protein (MASP)	1.7	4.46E-03	UP
C4B63_1g300	Mucin-associated surface protein (MASP)	1.7	2.50E-03	UP
C4B63_39g106	Mucin-associated surface protein (MASP)	1.7	2.59E-03	UP
C4B63_125g57	Mucin-associated surface protein (MASP)	1.7	3.68E-03	UP
C4B63_5g215	Mucin-associated surface protein (MASP)	1.7	1.54E-03	UP
C4B63_1g661	Mucin-associated surface protein (MASP)	1.7	2.42E-03	UP
C4B63_124g15	Mucin-associated surface protein (MASP)	1.7	1.87E-04	UP
C4B63_1g81	Mucin-associated surface protein (MASP)	1.7	7.51E-05	UP
C4B63_1g1238	Mucin-associated surface protein (MASP)	1.7	1.69E-03	UP
C4B63_3g829	Mucin-associated surface protein (MASP)	1.7	5.78E-03	UP
C4B63_3g614	Mucin-associated surface protein (MASP)	1.7	9.91E-03	UP
C4B63_1g1319	Mucin-associated surface protein (MASP)	1.7	4.25E-04	UP
C4B63_36g149	Mucin-associated surface protein (MASP)	1.7	7.82E-05	UP
C4B63_54g87	Mucin-associated surface protein (MASP)	1.7	0	UP
C4B63_3g864	Mucin-associated surface protein (MASP)	1.6	0	UP
C4B63_1g514	Mucin-associated surface protein (MASP)	1.6	0	UP
C4B63_1g281	Mucin-associated surface protein (MASP)	1.6	0	UP
C4B63_54g84	Mucin-associated surface protein (MASP)	1.6	0	UP
C4B63_15g268	Mucin-associated surface protein (MASP)	1.6	0	UP
C4B63_5g308	Mucin-associated surface protein (MASP)	1.6	0	UP
C4B63_96g90	Mucin-associated surface protein (MASP)	1.6	0	UP
C4B63_29g356	Mucin-associated surface protein (MASP)	1.6	0	UP
C4B63_27g277	Mucin-associated surface protein (MASP)	1.6	0	UP
C4B63_8g253	Mucin-associated surface protein (MASP)	1.6	0	UP
C4B63_11g197	Mucin-associated surface protein (MASP)	1.6	0	UP
C4B63_36g230	Mucin-associated surface protein (MASP)	1.6	0	UP
C4B63_67g98	Mucin-associated surface protein (MASP)	1.6	0	UP
C4B63_3g1002	Mucin-associated surface protein (MASP)	1.6	0	UP
C4B63_106g45	Mucin-associated surface protein (MASP)	1.6	0	UP
C4B63_169g32	Mucin-associated surface protein (MASP)	1.6	0	UP
C4B63_62g23	Mucin-associated surface protein (MASP)	1.6	0	UP
C4B63_3g870	Mucin-associated surface protein (MASP)	1.6	0	UP
C4B63_5g424	Mucin-associated surface protein (MASP)	1.6	0	UP
C4B63_11g191	Mucin-associated surface protein (MASP)	1.6	0	UP
C4B63_196g44	Mucin-associated surface protein (MASP)	1.6	0	UP
C4B63_3g383	Mucin-associated surface protein (MASP)	1.6	0	UP
C4B63_15g158	Mucin-associated surface protein (MASP)	1.6	0	UP
C4B63_1g488	Mucin-associated surface protein (MASP)	1.6	0	UP
C4B63_1g1302	Mucin-associated surface protein (MASP)	1.6	0	UP
C4B63_9g93	Mucin-associated surface protein (MASP)	1.6	0	UP
C4B63_136g24	Mucin-associated surface protein (MASP)	1.5	6.00E-08	UP
C4B63_33g27	Mucin-associated surface protein (MASP)	1.5	0	UP
C4B63_11g121	Mucin-associated surface protein (MASP)	1.5	0	UP
C4B63_116g57	Mucin-associated surface protein (MASP)	1.5	0	UP
C4B63_1g1219	Mucin-associated surface protein (MASP)	1.5	0	UP
C4B63_5g281	Mucin-associated surface protein (MASP)	1.5	0	UP
C4B63_13g12	Mucin-associated surface protein (MASP)	1.5	0	UP
C4B63_1g246	Mucin-associated surface protein (MASP)	1.5	0	UP
C4B63_1g1315	Mucin-associated surface protein (MASP)	1.5	0	UP
C4B63_1g747	Mucin-associated surface protein (MASP)	1.5	0	UP
C4B63_3g806	Mucin-associated surface protein (MASP)	1.5	0	UP
C4B63_13g388	Mucin-associated surface protein (MASP)	1.5	0	UP
C4B63_15g197	Mucin-associated surface protein (MASP)	1.5	0	UP
C4B63_15g399	Mucin-associated surface protein (MASP)	1.5	0	UP
C4B63_62g175	Mucin-associated surface protein (MASP)	1.5	0	UP
C4B63_107g50	Mucin-associated surface protein (MASP)	1.5	0	UP
C4B63_50g239	Mucin-associated surface protein (MASP)	1.5	0	UP
C4B63_11g131	Mucin-associated surface protein (MASP)	1.5	0	UP
C4B63_1g981	Mucin-associated surface protein (MASP)	1.5	0	UP
C4B63_22g123	Mucin-associated surface protein (MASP)	1.5	0	UP
C4B63_50g127	Mucin-associated surface protein (MASP)	1.5	0	UP
C4B63_45g143	Mucolipin	1.5	0	UP
C4B63_234g4	Mucolipin	1.5	0	UP
C4B63_204g27	Myosin heavy chain kinase B	1.9	1.78E-02	UP
C4B63_13g301	Myosin heavy chain kinase B	1.6	0	UP
C4B63_78g47	N-terminal region of Chorein, a TM vesicle-mediated sorter	1.8	1.46E-07	UP
C4B63_48g153	N-terminal region of Chorein, a TM vesicle-mediated sorter	1.7	1.19E-05	UP
C4B63_57g77	NAD(P)-binding domain superfamily	1.5	0	UP
C4B63_4g417	NADH dehydrogenase [ubiquinone] (complex I), alpha subcomplex, subunit 6	1.9	0	UP
C4B63_4g418	NADH dehydrogenase [ubiquinone] (complex I), alpha subcomplex, subunit 6	1.7	0	UP
C4B63_2g788	NADH dehydrogenase [ubiquinone] 1 alpha subcomplex subunit 12	1.5	0	UP
C4B63_112g37	NADH-ubiquinone oxidoreductase complex I, 21 kDa subunit	1.5	5.61E-10	UP
C4B63_48g7	NLI interacting factor-like phosphatase	1.6	0	UP
C4B63_39g346	nucleic acid binding protein	2.2	0	UP
C4B63_45g224	NUDIX family hydrolase	1.5	0	UP
C4B63_11g51	Oocyte-specific histone RNA stem-loop-binding protein 2	1.5	0	UP
C4B63_78g33	Oxidoreductase HTATIP2	1.6	0	UP
C4B63_250g22	P-loop containing nucleoside triphosphate hydrolase	2.9	0	UP
C4B63_75g95	P-loop containing nucleoside triphosphate hydrolase	2.6	3.12E-05	UP
C4B63_9g387	P-loop containing nucleoside triphosphate hydrolase	1.9	0	UP
C4B63_9g382	P-loop containing nucleoside triphosphate hydrolase	1.7	0	UP
C4B63_52g29	P-loop containing nucleoside triphosphate hydrolase	1.7	0	UP
C4B63_25g203	P-loop containing nucleoside triphosphate hydrolase	1.5	5.30E-09	UP
C4B63_19g266	Parallel beta-helix repeat	1.5	0	UP
C4B63_43g194	pentatricopeptide repeat domain containing protein	1.5	0	UP
C4B63_78g85c	peptidyl-prolyl cis-trans isomerase	1.6	0	UP
C4B63_10g168	phosphatidylinositol 4-kinase alpha	1.8	0	UP
C4B63_17g119	Phosphatidylinositol/phosphatidylcholine transfer protein SFH14	1.5	0	UP
C4B63_81g24	phosphoprotein phosphatase(fragment)	1.7	0	UP
C4B63_58g123	PIWI-like protein	1.8	0	UP
C4B63_38g158	Poly(A) RNA polymerase cid14	1.7	6.33E-06	UP
C4B63_14g95	Prenylated rab acceptor PRA1	1.8	0	UP
C4B63_9g377	Present in the outer mitochondrial membrane proteome 22	2.1	0	UP
C4B63_9g376	Present in the outer mitochondrial membrane proteome 22	2.0	0	UP
C4B63_37g368	Proline dehydrogenase, mitochondrial	1.5	0	UP
C4B63_52g138	proline racemase	1.7	0	UP
C4B63_78g44	proteasome regulatory non-ATPase subunit	1.5	0	UP
C4B63_212g9	Protein Associated with Differentiation	1.9	0	UP
C4B63_12g157	protein associated with differentiation 4	1.7	4.65E-06	UP
C4B63_193g17	protein associated with differentiation 4	1.5	0	UP
C4B63_212g5	protein associated with differentiation 4(fragment)	2.1	0	UP
C4B63_193g24	protein associated with differentiation 4(fragment)	1.5	0	UP
C4B63_92g110	protein associated with differentiation 8	3.0	0	UP
C4B63_43g863c	Protein BOLA1, chloroplastic	2.1	0	UP
C4B63_60g145	Protein Csf1	1.5	6.69E-08	UP
C4B63_60g139	Protein Csf1	1.5	0	UP
C4B63_60g143	Protein Csf1	1.5	0	UP
C4B63_81g32	Protein DENND6B	1.7	0	UP
C4B63_45g103	protein kinase	1.6	0	UP
C4B63_26g313	protein kinase	1.5	0	UP
C4B63_52g127	protein kinase	1.5	0	UP
C4B63_12g22	Protein kinase-like domain superfamily	1.6	0	UP
C4B63_52g65	Protein LOL4	2.3	0	UP
C4B63_72g84	Protein of unknown function DUF4659	1.5	0	UP
C4B63_81g23	protein phosphatase 2A catalytic subunit	1.8	0	UP
C4B63_87g38	protein phosphatase 2A, regulatory subunit B	1.6	0	UP
C4B63_52g43	protein phosphatase 2C	1.5	0	UP
C4B63_45g91	Protein sel-1 homolog 2	1.8	0	UP
C4B63_14g193	PSP1 C-terminal conserved region	1.6	0	UP
C4B63_212g14	PUF nine target 1	1.7	0	UP
C4B63_12g182	PUF nine target 1	1.6	0	UP
C4B63_97g23	pumilio/PUF RNA binding protein 2	1.7	0	UP
C4B63_43g137	pumilio/PUF RNA binding protein 3	1.5	0	UP
C4B63_413g14	pumilio/PUF RNA binding protein 4	1.5	0	UP
C4B63_14g221	Putative adenylate cyclase regulatory protein	1.5	0	UP
C4B63_30g182	Putative adenylate cyclase regulatory protein	1.5	0	UP
C4B63_15g17	Putative thiosulfate sulfurtransferase, mitochondrial	1.5	0	UP
C4B63_52g66	Putative zinc-RING and/or ribbon	1.5	0	UP
C4B63_234g10	Radial spoke head protein 9 homolog	1.5	0	UP
C4B63_52g55	Repetitive proline-rich cell wall protein 2	1.5	0	UP
C4B63_18g282	reticulon domain protein	1.7	0	UP
C4B63_129g6	retrotransposon hot spot (RHS) protein	3.6	0	UP
C4B63_201g4	retrotransposon hot spot (RHS) protein	3.0	1.21E-07	UP
C4B63_98g41	retrotransposon hot spot (RHS) protein	2.8	5.83E-05	UP
C4B63_30g295	retrotransposon hot spot (RHS) protein	2.5	0	UP
C4B63_162g9	retrotransposon hot spot (RHS) protein	2.4	0	UP
C4B63_41g280	retrotransposon hot spot (RHS) protein	2.2	2.09E-08	UP
C4B63_159g17	retrotransposon hot spot (RHS) protein	2.2	2.11E-04	UP
C4B63_30g297	retrotransposon hot spot (RHS) protein	2.2	0	UP
C4B63_140g5	retrotransposon hot spot (RHS) protein	2.1	1.55E-09	UP
C4B63_24g336	retrotransposon hot spot (RHS) protein	2.1	2.22E-05	UP
C4B63_166g7	retrotransposon hot spot (RHS) protein	2.1	2.66E-07	UP
C4B63_6g610	retrotransposon hot spot (RHS) protein	2.0	1.90E-02	UP
C4B63_26g17	retrotransposon hot spot (RHS) protein	2.0	1.85E-04	UP
C4B63_118g19	retrotransposon hot spot (RHS) protein	1.9	0	UP
C4B63_288g3	retrotransposon hot spot (RHS) protein	1.8	9.83E-04	UP
C4B63_250g25	retrotransposon hot spot (RHS) protein	1.8	0	UP
C4B63_166g23	retrotransposon hot spot (RHS) protein	1.7	0	UP
C4B63_47g163	retrotransposon hot spot (RHS) protein	1.7	8.16E-04	UP
C4B63_201g5	retrotransposon hot spot (RHS) protein	1.7	6.19E-03	UP
C4B63_198g23	retrotransposon hot spot (RHS) protein	1.7	0	UP
C4B63_141g14	retrotransposon hot spot (RHS) protein	1.7	0	UP
C4B63_24g356	retrotransposon hot spot (RHS) protein	1.7	0	UP
C4B63_53g215	retrotransposon hot spot (RHS) protein	1.6	0	UP
C4B63_159g6	retrotransposon hot spot (RHS) protein	1.6	0	UP
C4B63_46g183	retrotransposon hot spot (RHS) protein	1.6	1.19E-08	UP
C4B63_75g99	retrotransposon hot spot (RHS) protein	1.6	0	UP
C4B63_117g73	retrotransposon hot spot (RHS) protein	1.6	0	UP
C4B63_75g111	retrotransposon hot spot (RHS) protein	1.6	1.92E-08	UP
C4B63_43g74	retrotransposon hot spot (RHS) protein	1.5	0	UP
C4B63_3g76	retrotransposon hot spot (RHS) protein	1.5	0	UP
C4B63_172g14	retrotransposon hot spot (RHS) protein	1.5	0	UP
C4B63_15g263	retrotransposon hot spot (RHS) protein	1.5	0	UP
C4B63_483g4	retrotransposon hot spot (RHS) protein	1.5	0	UP
C4B63_99g79	retrotransposon hot spot (RHS) protein	1.5	0	UP
C4B63_443g16	retrotransposon hot spot (RHS) protein	1.5	7.58E-09	UP
C4B63_384g20	retrotransposon hot spot (RHS) protein	1.5	0	UP
C4B63_154g8	retrotransposon hot spot protein	1.5	0	UP
C4B63_21g292	retrotransposon hot spot protein (RHS)	3.1	1.06E-09	UP
C4B63_309g18	retrotransposon hot spot protein (RHS)	2.9	4.11E-09	UP
C4B63_166g20	retrotransposon hot spot protein (RHS)	2.8	0	UP
C4B63_68g124	retrotransposon hot spot protein (RHS)	2.5	2.70E-04	UP
C4B63_250g21	retrotransposon hot spot protein (RHS)	2.3	0	UP
C4B63_74g95	retrotransposon hot spot protein (RHS)	2.2	1.17E-02	UP
C4B63_103g59	retrotransposon hot spot protein (RHS)	2.1	4.14E-07	UP
C4B63_78g70	retrotransposon hot spot protein (RHS)	2.0	1.90E-08	UP
C4B63_309g7	retrotransposon hot spot protein (RHS)	2.0	3.39E-06	UP
C4B63_159g19	retrotransposon hot spot protein (RHS)	1.9	4.85E-07	UP
C4B63_311g11	retrotransposon hot spot protein (RHS)	1.9	1.44E-02	UP
C4B63_5g396	retrotransposon hot spot protein (RHS)	1.9	2.47E-04	UP
C4B63_89g13	retrotransposon hot spot protein (RHS)	1.9	6.18E-03	UP
C4B63_384g18	retrotransposon hot spot protein (RHS)	1.8	1.96E-02	UP
C4B63_118g18	retrotransposon hot spot protein (RHS)	1.8	0	UP
C4B63_223g17	retrotransposon hot spot protein (RHS)	1.7	2.43E-04	UP
C4B63_250g24	retrotransposon hot spot protein (RHS)	1.7	0	UP
C4B63_1g1192	retrotransposon hot spot protein (RHS)	1.6	0	UP
C4B63_146g28	retrotransposon hot spot protein (RHS)	1.6	0	UP
C4B63_103g44	retrotransposon hot spot protein (RHS)	1.6	0	UP
C4B63_37g395	retrotransposon hot spot protein (RHS)	1.6	0	UP
C4B63_115g70	retrotransposon hot spot protein (RHS)	1.6	0	UP
C4B63_201g22	retrotransposon hot spot protein (RHS)	1.6	0	UP
C4B63_154g18	retrotransposon hot spot protein (RHS)	1.6	9.95E-08	UP
C4B63_5g262	retrotransposon hot spot protein (RHS)	1.6	0	UP
C4B63_38g305	retrotransposon hot spot protein (RHS)	1.5	0	UP
C4B63_38g316	retrotransposon hot spot protein (RHS)	1.5	0	UP
C4B63_1g1157	retrotransposon hot spot protein (RHS)	1.5	0	UP
C4B63_33g186	retrotransposon hot spot protein (RHS)	1.5	0	UP
C4B63_84g29	retrotransposon hot spot protein (RHS)	1.5	0	UP
C4B63_16g186	retrotransposon hot spot protein (RHS)	1.5	0	UP
C4B63_33g162	retrotransposon hot spot protein (RHS)	1.5	0	UP
C4B63_29g205	retrotransposon hot spot protein (RHS)	1.5	0	UP
C4B63_65g114	retrotransposon hot spot protein (RHS)	1.5	0	UP
C4B63_158g46	retrotransposon hot spot protein (RHS)	1.5	0	UP
C4B63_371g14	retrotransposon hot spot protein (RHS)	1.5	0	UP
C4B63_103g15	Reverse transcriptase domain-containing protein [Source:UniProtKB/TrEMBL;Acc:A0A2V2UW04]	1.9	2.75E-03	UP
C4B63_3g234	Reverse transcriptase domain-containing protein [Source:UniProtKB/TrEMBL;Acc:A0A2V2VZT1]	2.2	1.09E-02	UP
C4B63_235g1	rhodanese-like domain containing protein	2.3	0	UP
C4B63_60g128	Right handed beta helix region containing protein	1.9	0	UP
C4B63_46g90	Ring finger domain containing protein	1.8	5.94E-05	UP
C4B63_52g35	RNA editing 3' terminal uridylyl transferase 1	1.5	0	UP
C4B63_78g28	RNA recognition motif (a.k.a. RRM, RBD, or RNP domain)	1.7	0	UP
C4B63_278g8	RNA-binding protein	2.2	3.60E-05	UP
C4B63_44g179	RNA-binding protein	2.0	0	UP
C4B63_27g1020c	RNA-binding protein	1.9	0	UP
C4B63_10g153	RNA-binding protein	1.7	1.45E-05	UP
C4B63_10g154	RNA-binding protein	1.7	2.21E-07	UP
C4B63_4g172	RNA-binding protein	1.5	0	UP
C4B63_4g545	RNA-binding protein 4	1.7	5.04E-03	UP
C4B63_293g17	RNase H domain-containing protein [Source:UniProtKB/TrEMBL;Acc:A0A2V2UHI2]	2.2	6.96E-03	UP
C4B63_78g36	Secretory immunoglobulin A-binding protein EsiB	1.5	0	UP
C4B63_24g225	serine/threonine protein phosphatase	1.7	0	UP
C4B63_49g176	serine/threonine protein phosphatase	1.5	0	UP
C4B63_45g101	Serine/threonine-protein phosphatase 5	1.7	0	UP
C4B63_3g1125	short chain dehydrogenase	1.5	0	UP
C4B63_8g188	small GTP-binding protein Rab32	1.5	0	UP
C4B63_86g4	small nuclear RNA gene activation protein (SNAP) 50	1.5	0	UP
C4B63_2g253	small nuclear RNA gene activation protein (SNAP) 50	1.5	6.63E-08	UP
C4B63_161g33	Sphingosine N-acyltransferase	1.5	0	UP
C4B63_161g22	Sphingosine N-acyltransferase	1.5	0	UP
C4B63_14g35	Sucrase/ferredoxin-like	1.5	0	UP
C4B63_14g224	Sugar efflux transporter for intercellular exchange	1.6	2.26E-10	UP
C4B63_84g54	Surface membrane protein	2.2	0	UP
C4B63_391g8	Surface membrane protein(fragment)	1.9	1.87E-03	UP
C4B63_104g106	Symplekin C-terminal	1.8	1.60E-09	UP
C4B63_210g30	Symplekin C-terminal	1.5	0	UP
C4B63_53g210	syntaxin binding protein(fragment)	5.6	1.83E-08	UP
C4B63_9g515	Tb-291 membrane associated protein	1.5	9.30E-09	UP
C4B63_104g79	TerD domain	1.7	0	UP
C4B63_255g23	TerD domain containing protein	1.9	0	UP
C4B63_31g225	Tetraspanin family	1.7	0	UP
C4B63_38g174	Tetratricopeptide repeat	1.6	0	UP
C4B63_30g214	Tetratricopeptide-like helical domain superfamily	1.9	2.03E-05	UP
C4B63_72g99	Tetratricopeptide-like helical domain superfamily	1.5	0	UP
C4B63_1g130c	Thiosulfate:glutathione sulfurtransferase	2.0	0	UP
C4B63_52g158	TPR-repeat-containing chaperone protein DNAJ	1.7	0	UP
C4B63_53g59	trans-sialidase	4.7	2.80E-08	UP
C4B63_5g588	trans-sialidase	2.3	8.46E-06	UP
C4B63_53g72	trans-sialidase	2.3	5.26E-05	UP
C4B63_53g223	trans-sialidase	2.0	9.81E-07	UP
C4B63_5g374	trans-sialidase	2.0	4.51E-06	UP
C4B63_47g92	trans-sialidase	2.0	0	UP
C4B63_47g122	trans-sialidase	1.9	5.90E-08	UP
C4B63_1g604	trans-sialidase	1.9	3.71E-04	UP
C4B63_156g18	trans-sialidase	1.8	0	UP
C4B63_419g2	trans-sialidase	1.8	6.93E-10	UP
C4B63_98g34	trans-sialidase	1.8	2.75E-04	UP
C4B63_26g29	trans-sialidase, Group I	1.5	0	UP
C4B63_25g331	trans-sialidase, Group I	1.5	0	UP
C4B63_1g94	trans-sialidase, Group II	2.2	0	UP
C4B63_31g119	trans-sialidase, Group II	2.1	0	UP
C4B63_1g82	trans-sialidase, Group II	2.0	9.30E-05	UP
C4B63_108g29	trans-sialidase, Group II	2.0	0	UP
C4B63_68g134	trans-sialidase, Group II	1.9	2.34E-05	UP
C4B63_32g172	trans-sialidase, Group II	1.8	4.05E-06	UP
C4B63_67g26	trans-sialidase, Group II	1.8	1.82E-02	UP
C4B63_62g100	trans-sialidase, Group II	1.8	4.42E-04	UP
C4B63_41g277	trans-sialidase, Group II	1.8	1.74E-09	UP
C4B63_162g7	trans-sialidase, Group II	1.8	1.61E-05	UP
C4B63_305g1	trans-sialidase, Group II	1.8	1.78E-06	UP
C4B63_152g35	trans-sialidase, Group II	1.7	1.12E-05	UP
C4B63_5g426	trans-sialidase, Group II	1.7	1.99E-06	UP
C4B63_29g223	trans-sialidase, Group II	1.7	0	UP
C4B63_305g8	trans-sialidase, Group II	1.6	0	UP
C4B63_49g216	trans-sialidase, Group II	1.6	0	UP
C4B63_49g199	trans-sialidase, Group II	1.6	0	UP
C4B63_71g189	trans-sialidase, Group II	1.6	0	UP
C4B63_33g167	trans-sialidase, Group II	1.6	0	UP
C4B63_1g1161	trans-sialidase, Group II	1.6	0	UP
C4B63_240g3	trans-sialidase, Group II	1.5	0	UP
C4B63_155g17	trans-sialidase, Group II	1.5	0	UP
C4B63_260g20	trans-sialidase, Group II	1.5	0	UP
C4B63_68g107	trans-sialidase, Group II	1.5	0	UP
C4B63_43g95	trans-sialidase, Group II	1.5	0	UP
C4B63_109g61	trans-sialidase, Group II	1.5	0	UP
C4B63_145g11	trans-sialidase, Group III	1.8	4.57E-05	UP
C4B63_77g53	trans-sialidase, Group III	1.5	0	UP
C4B63_145g23	trans-sialidase, Group III	1.5	0	UP
C4B63_105g48	trans-sialidase, Group IV	1.5	0	UP
C4B63_73g11	trans-sialidase, Group IV	1.5	0	UP
C4B63_74g138	trans-sialidase, Group V	4.3	0	UP
C4B63_74g14	trans-sialidase, Group V	3.2	3.68E-07	UP
C4B63_51g213	trans-sialidase, Group V	3.1	8.34E-04	UP
C4B63_22g135	trans-sialidase, Group V	2.9	0	UP
C4B63_64g186	trans-sialidase, Group V	2.3	0	UP
C4B63_325g12	trans-sialidase, Group V	2.2	1.05E-06	UP
C4B63_3g865	trans-sialidase, Group V	2.2	8.89E-04	UP
C4B63_124g14	trans-sialidase, Group V	2.2	4.16E-09	UP
C4B63_64g142	trans-sialidase, Group V	2.1	0	UP
C4B63_126g15	trans-sialidase, Group V	2.1	5.11E-07	UP
C4B63_56g144	trans-sialidase, Group V	2.0	7.69E-09	UP
C4B63_36g87	trans-sialidase, Group V	2.0	6.49E-03	UP
C4B63_1g86	trans-sialidase, Group V	2.0	0	UP
C4B63_51g210	trans-sialidase, Group V	1.9	6.83E-07	UP
C4B63_65g113	trans-sialidase, Group V	1.9	8.25E-10	UP
C4B63_126g4	trans-sialidase, Group V	1.8	2.71E-07	UP
C4B63_1g931	trans-sialidase, Group V	1.8	8.70E-04	UP
C4B63_3g105	trans-sialidase, Group V	1.8	5.51E-04	UP
C4B63_311g10	trans-sialidase, Group V	1.8	3.76E-03	UP
C4B63_3g1037	trans-sialidase, Group V	1.8	1.12E-02	UP
C4B63_62g3	trans-sialidase, Group V	1.7	1.51E-05	UP
C4B63_5g740	trans-sialidase, Group V	1.7	0	UP
C4B63_311g19	trans-sialidase, Group V	1.7	6.17E-03	UP
C4B63_1g794	trans-sialidase, Group V	1.7	0	UP
C4B63_5g102	trans-sialidase, Group V	1.7	1.46E-02	UP
C4B63_53g178	trans-sialidase, Group V	1.7	1.11E-02	UP
C4B63_67g58	trans-sialidase, Group V	1.6	0	UP
C4B63_5g298	trans-sialidase, Group V	1.6	0	UP
C4B63_39g154	trans-sialidase, Group V	1.6	6.95E-09	UP
C4B63_5g376	trans-sialidase, Group V	1.6	0	UP
C4B63_9g94	trans-sialidase, Group V	1.6	0	UP
C4B63_1g1102	trans-sialidase, Group V	1.5	2.88E-09	UP
C4B63_5g156	trans-sialidase, Group V	1.5	0	UP
C4B63_223g15	trans-sialidase, Group V	1.5	0	UP
C4B63_51g225	trans-sialidase, Group V	1.5	0	UP
C4B63_3g449	trans-sialidase, Group V	1.5	0	UP
C4B63_99g97	trans-sialidase, Group V	1.5	0	UP
C4B63_106g72	trans-sialidase, Group V	1.5	0	UP
C4B63_115g23	trans-sialidase, Group V	1.5	0	UP
C4B63_5g152	trans-sialidase, Group V	1.5	0	UP
C4B63_121g77	trans-sialidase, Group V	1.5	0	UP
C4B63_3g767	trans-sialidase, Group V	1.5	0	UP
C4B63_361g15	trans-sialidase, Group V	1.5	0	UP
C4B63_99g72	trans-sialidase, Group V	1.5	0	UP
C4B63_50g193	trans-sialidase, Group VI	2.8	3.80E-05	UP
C4B63_32g139	trans-sialidase, Group VI	2.7	7.71E-10	UP
C4B63_146g45	trans-sialidase, Group VI	2.7	2.61E-05	UP
C4B63_36g308	trans-sialidase, Group VI	2.4	1.37E-03	UP
C4B63_67g29	trans-sialidase, Group VI	2.2	5.01E-04	UP
C4B63_15g360	trans-sialidase, Group VI	2.2	2.81E-04	UP
C4B63_50g240	trans-sialidase, Group VI	2.2	6.48E-03	UP
C4B63_71g133	trans-sialidase, Group VI	2.1	3.37E-03	UP
C4B63_103g75	trans-sialidase, Group VI	2.0	2.25E-07	UP
C4B63_121g82	trans-sialidase, Group VI	1.9	7.64E-03	UP
C4B63_37g106	trans-sialidase, Group VI	1.9	2.81E-04	UP
C4B63_67g71	trans-sialidase, Group VI	1.9	6.17E-03	UP
C4B63_3g957	trans-sialidase, Group VI	1.8	6.70E-03	UP
C4B63_65g151	trans-sialidase, Group VI	1.8	3.11E-03	UP
C4B63_11g376	trans-sialidase, Group VI	1.8	3.93E-03	UP
C4B63_116g59	trans-sialidase, Group VI	1.8	2.18E-05	UP
C4B63_3g495	trans-sialidase, Group VI	1.8	2.12E-05	UP
C4B63_15g494	trans-sialidase, Group VI	1.7	7.76E-03	UP
C4B63_26g358	trans-sialidase, Group VI	1.7	8.76E-03	UP
C4B63_11g198	trans-sialidase, Group VI	1.7	2.66E-03	UP
C4B63_223g5	trans-sialidase, Group VI	1.7	2.43E-03	UP
C4B63_11g169	trans-sialidase, Group VI	1.7	0	UP
C4B63_71g178	trans-sialidase, Group VI	1.6	0	UP
C4B63_8g240	trans-sialidase, Group VI	1.6	0	UP
C4B63_103g65	trans-sialidase, Group VI	1.6	0	UP
C4B63_50g208	trans-sialidase, Group VI	1.6	0	UP
C4B63_37g89	trans-sialidase, Group VI	1.6	0	UP
C4B63_67g15	trans-sialidase, Group VI	1.6	0	UP
C4B63_71g196	trans-sialidase, Group VI	1.6	0	UP
C4B63_65g127	trans-sialidase, Group VI	1.5	0	UP
C4B63_3g580	trans-sialidase, Group VI	1.5	0	UP
C4B63_37g181	trans-sialidase, Group VI	1.5	0	UP
C4B63_65g103	trans-sialidase, Group VI	1.5	0	UP
C4B63_84g32	trans-sialidase, Group VIII	2.0	4.16E-09	UP
C4B63_94g80	trans-sialidase, Group VIII	1.9	1.68E-04	UP
C4B63_94g87	trans-sialidase, Group VIII	1.7	1.03E-04	UP
C4B63_21g180	trans-sialidase, Group VIII	1.6	0	UP
C4B63_62g98	trans-sialidase, Group VIII	1.5	7.33E-08	UP
C4B63_37g415	trans-sialidase, Group VIII	1.5	0	UP
C4B63_58g227	trans-sialidase, Group VIII	1.5	0	UP
C4B63_226g20	trans-sialidase, Group VIII	1.5	0	UP
C4B63_105g53	trans-sialidase, Group VIII	1.5	0	UP
C4B63_7g342	transmembrane/endomembrane-like protein	1.6	0	UP
C4B63_150g39	transportin2-like protein	1.7	2.67E-08	UP
C4B63_230g26	tRNA threonylcarbamoyl adenosine modification protein, Sua5/YciO/YrdC/YwlC family	2.0	9.22E-03	UP
C4B63_6g385	tRNA threonylcarbamoyl adenosine modification protein, Sua5/YciO/YrdC/YwlC family	1.5	0	UP
C4B63_45g119	TRPL translocation defect protein 14	1.5	2.27E-08	UP
C4B63_52g27	Ubiquinone biosynthesis protein COQ9, mitochondrial	1.5	0	UP
C4B63_17g48	ubiquitin-conjugating enzyme E2	3.0	0	UP
C4B63_17g82	ubiquitin-conjugating enzyme E2	1.5	0	UP
C4B63_58g126	ubiquitin-conjugating enzyme variant Kua homologue	1.5	0	UP
C4B63_238g14	Ubiquitin-like domain superfamily	1.6	0	UP
C4B63_14g171	ubiquitin-protein ligase	2.0	0	UP
C4B63_45g236	ubiquitin-protein ligase	1.8	0	UP
C4B63_2g88	ubiquitin-protein ligase	1.8	0	UP
C4B63_45g232	ubiquitin-protein ligase-like	2.0	0	UP
C4B63_45g234	ubiquitin-protein ligase-like	1.9	0	UP
C4B63_45g235	ubiquitin-protein ligase-like	1.9	0	UP
C4B63_87g89	UDP-Gal or UDP-GlcNAc-dependent glycosyltransferase	1.8	2.34E-07	UP
C4B63_210g46	UDP-Gal or UDP-GlcNAc-dependent glycosyltransferase	1.7	1.13E-04	UP
C4B63_228g35	UDP-Gal or UDP-GlcNAc-dependent glycosyltransferase	1.6	0	UP
C4B63_228g31	UDP-Gal or UDP-GlcNAc-dependent glycosyltransferase	1.6	0	UP
C4B63_210g42	UDP-Gal or UDP-GlcNAc-dependent glycosyltransferase	1.6	0	UP
C4B63_459g7	UDP-Gal or UDP-GlcNAc-dependent glycosyltransferase	1.5	0	UP
C4B63_52g163	Uncharacterized membrane protein C17A5.08	2.2	0	UP
C4B63_16g93	Uncharacterized protein in mobD 3'region	1.6	0	UP
C4B63_21g240	Uncharacterized protein PB7E8.02	1.5	0	UP
C4B63_55g87	Uncharacterized protein RSN1	1.6	0	UP
C4B63_6g2366c	UPF0382 membrane protein HI 1073	1.6	0	UP
C4B63_234g9	Vacuolar import and degradation protein 27 (VID27)	1.6	0	UP
C4B63_45g145	WD and tetratricopeptide repeats protein 1	1.6	0	UP
C4B63_234g7	WD and tetratricopeptide repeats protein 1	1.6	2.47E-09	UP
C4B63_271g10	WD40 repeat	1.7	0	UP
C4B63_45g114	WD40 repeat	1.5	0	UP
C4B63_45g217	WD40 repeat protein	1.7	0	UP
C4B63_45g218	WD40-repeat-containing domain superfamily	1.5	0	UP
C4B63_102g62	YbaK/aminoacyl-tRNA synthetase-associated domain	1.5	0	UP
C4B63_142g4	Zinc finger, CCCH-type	2.6	5.41E-10	UP
C4B63_238g16	Zinc finger, CCCH-type	2.3	9.37E-09	UP
C4B63_114g38	Zinc finger, CCCH-type	2.0	1.64E-02	UP
C4B63_238g11	Zinc finger, CCCH-type	2.0	1.29E-03	UP
C4B63_133g32	Zinc finger, CCCH-type	1.8	0	UP
C4B63_12g400	Zinc finger, CCCH-type	1.7	0	UP
C4B63_2g318	Zinc finger, CCCH-type	1.6	0	UP
C4B63_76g17	Zinc finger, CCCH-type	1.5	0	UP
C4B63_2g232	Zinc finger, CCCH-type	1.5	0	UP
C4B63_391g60c	Zinc finger, FYVE/PHD-type	1.5	0	UP
C4B63_397g11	zinc-finger CCCH domain containing protein 11	1.7	2.90E-06	UP
C4B63_13g223	zinc-finger protein family member	1.5	0	UP
