# Supplementary material for: Transcriptomic analysis of benznidazole-resistant and susceptible Trypanosoma cruzi populations
Source: Parasit Vectors. 2023 May 22;16:167. doi: 10.1186/s13071-023-05775-4 (PMC10204194; doi:10.1186/s13071-023-05775-4)
Supplement: Supplementary file 6 — Additional file 6: Table S5. Transcripts with unknown function without Gene Ontology-assigned terms. [file 13071_2023_5775_MOESM6_ESM.xlsx]

## Sheet: Planilha1
Additional file 6: Table S5. Hypothetical proteins: without Gene Ontology assigned terms
	Description	Fold Change	P-value	Regulation
C4B63_32g209	conserved hypothetical protein	3.3	0	UP
C4B63_99g101	conserved hypothetical protein	3.2	3.85E+09	UP
C4B63_114g35	conserved hypothetical protein	3.1	0	UP
C4B63_238g9	conserved hypothetical protein	2.9	0	UP
C4B63_74g128	conserved hypothetical protein	2.7	2.31E+01	UP
C4B63_52g37	conserved hypothetical protein	2.6	1.22E+00	UP
C4B63_488g11	conserved hypothetical protein	2.6	2.84E+09	UP
C4B63_247g20	conserved hypothetical protein	2.5	1.58E+01	UP
C4B63_3g1080	conserved hypothetical protein	2.5	9.59E+00	UP
C4B63_250g23	conserved hypothetical protein	2.4	0	UP
C4B63_336g8	conserved hypothetical protein	2.4	9.39E+09	UP
C4B63_84g174c	conserved hypothetical protein	2.3	0	UP
C4B63_462g15	conserved hypothetical protein	2.3	3.14E+08	UP
C4B63_3g556	conserved hypothetical protein	2.3	8.69E+09	UP
C4B63_45g132	conserved hypothetical protein	2.3	1.14E+00	UP
C4B63_406g1	conserved hypothetical protein	2.3	0	UP
C4B63_53g217	conserved hypothetical protein	2.2	6.43E+09	UP
C4B63_5g742	unspecified product	2.2	3.39E+09	UP
C4B63_50g1	conserved hypothetical protein	2.2	2.43E+09	UP
C4B63_45g80	conserved hypothetical protein	2.2	6.50E-01	UP
C4B63_45g219	conserved hypothetical protein	2.2	0	UP
C4B63_14g234	conserved hypothetical protein	2.2	5.12E+01	UP
C4B63_136g63	conserved hypothetical protein	2.1	1.73E+09	UP
C4B63_322g9	conserved hypothetical protein	2.1	1.52E+08	UP
C4B63_53g65	conserved hypothetical protein	2.1	1.03E+08	UP
C4B63_14g101	conserved hypothetical protein	2.1	0	UP
C4B63_45g180	unspecified product	2.1	2.66E+09	UP
C4B63_45g220	conserved hypothetical protein	2.1	0	UP
C4B63_197g36	conserved hypothetical protein	2.1	3.46E+01	UP
C4B63_50g177	conserved hypothetical protein	2.1	1.67E+09	UP
C4B63_31g118	conserved hypothetical protein	2.0	0	UP
C4B63_136g20	conserved hypothetical protein	2.0	5.58E+09	UP
C4B63_45g128	conserved hypothetical protein	2.0	0	UP
C4B63_485g4	conserved hypothetical protein	2.0	1.98E+09	UP
C4B63_251g19	conserved hypothetical protein	2.0	2.01E-01	UP
C4B63_161g27	conserved hypothetical protein	2.0	0	UP
C4B63_44g218	conserved hypothetical protein	2.0	0	UP
C4B63_116g28	conserved hypothetical protein	2.0	3.95E+09	UP
C4B63_52g78	conserved hypothetical protein	2.0	2.97E+09	UP
C4B63_45g182	unspecified product	2.0	4.47E+09	UP
C4B63_308g22	conserved hypothetical protein	1.9	3.97E+09	UP
C4B63_53g163	conserved hypothetical protein	1.9	0	UP
C4B63_200g29	conserved hypothetical protein	1.9	3.90E+09	UP
C4B63_396g11	conserved hypothetical protein	1.9	0	UP
C4B63_210g29	conserved hypothetical protein	1.9	0	UP
C4B63_161g30	conserved hypothetical protein	1.9	0	UP
C4B63_14g159	conserved hypothetical protein	1.9	0	UP
C4B63_336g11	conserved hypothetical protein	1.9	0	UP
C4B63_94g59	conserved hypothetical protein	1.9	5.40E+09	UP
C4B63_39g63	conserved hypothetical protein	1.9	1.05E+09	UP
C4B63_234g2	conserved hypothetical protein	1.8	2.81E+00	UP
C4B63_101g28	conserved hypothetical protein	1.8	0	UP
C4B63_14g212	conserved hypothetical protein	1.8	1.06E+09	UP
C4B63_294g15	conserved hypothetical protein	1.8	1.15E+09	UP
C4B63_45g130	conserved hypothetical protein	1.8	0	UP
C4B63_49g168	conserved hypothetical protein	1.8	0	UP
C4B63_123g148c	conserved hypothetical protein	1.8	0	UP
C4B63_10g472	conserved hypothetical protein	1.8	0	UP
C4B63_85g422c	conserved hypothetical protein	1.8	0	UP
C4B63_24g203	conserved hypothetical protein	1.8	0	UP
C4B63_17g85	conserved hypothetical protein	1.8	6.13E+09	UP
C4B63_2g205	conserved hypothetical protein	1.8	0	UP
C4B63_74g133	conserved hypothetical protein	1.8	2.83E+09	UP
C4B63_45g129	conserved hypothetical protein	1.8	0	UP
C4B63_104g81	conserved hypothetical protein	1.8	0	UP
C4B63_218g22	conserved hypothetical protein	1.8	0	UP
C4B63_259g12	conserved hypothetical protein	1.8	1.22E+09	UP
C4B63_151g29	conserved hypothetical protein	1.8	0	UP
C4B63_52g153	conserved hypothetical protein	1.8	0	UP
C4B63_104g105	conserved hypothetical protein	1.8	3.92E-02	UP
C4B63_8g190	conserved hypothetical protein	1.8	0	UP
C4B63_45g74	conserved hypothetical protein	1.8	0	UP
C4B63_24g199	conserved hypothetical protein	1.7	0	UP
C4B63_45g73	conserved hypothetical protein	1.7	8.16E-01	UP
C4B63_52g147	conserved hypothetical protein	1.7	0	UP
C4B63_14g60	conserved hypothetical protein	1.7	0	UP
C4B63_528g5	conserved hypothetical protein	1.7	1.11E+09	UP
C4B63_53g165	conserved hypothetical protein	1.7	1.29E+01	UP
C4B63_32g198	conserved hypothetical protein	1.7	2.67E+00	UP
C4B63_188g48	conserved hypothetical protein	1.7	0	UP
C4B63_41g249	conserved hypothetical protein	1.7	0	UP
C4B63_40g33	conserved hypothetical protein	1.7	0	UP
C4B63_69g318c	conserved hypothetical protein	1.7	0	UP
C4B63_7g299	conserved hypothetical protein	1.7	0	UP
C4B63_78g18	conserved hypothetical protein	1.7	0	UP
C4B63_63g52	conserved hypothetical protein	1.7	0	UP
C4B63_2g320	conserved hypothetical protein	1.7	0	UP
C4B63_82g448c	conserved hypothetical protein	1.7	0	UP
C4B63_79g29	conserved hypothetical protein	1.7	1.42E+00	UP
C4B63_7g298	conserved hypothetical protein	1.7	0	UP
C4B63_56g152	conserved hypothetical protein	1.7	1.00E+09	UP
C4B63_261g5	conserved hypothetical protein	1.7	3.63E+09	UP
C4B63_122g1	conserved hypothetical protein	1.7	1.92E+09	UP
C4B63_78g35	conserved hypothetical protein	1.7	0	UP
C4B63_45g201	unspecified product	1.7	5.45E+09	UP
C4B63_87g29	conserved hypothetical protein	1.6	0	UP
C4B63_79g30	conserved hypothetical protein	1.6	4.84E+09	UP
C4B63_45g216	conserved hypothetical protein	1.6	0	UP
C4B63_45g140	conserved hypothetical protein	1.6	3.52E-01	UP
C4B63_101g37	conserved hypothetical protein	1.6	1.16E+01	UP
C4B63_1g817	conserved hypothetical protein	1.6	1.75E+09	UP
C4B63_17g282	conserved hypothetical protein	1.6	0	UP
C4B63_20g162	conserved hypothetical protein	1.6	5.45E+08	UP
C4B63_218g25	conserved hypothetical protein	1.6	8.73E+09	UP
C4B63_78g43	conserved hypothetical protein	1.6	0	UP
C4B63_68g65	conserved hypothetical protein	1.6	4.00E+09	UP
C4B63_25g202	conserved hypothetical protein	1.6	2.01E-01	UP
C4B63_14g222	conserved hypothetical protein	1.6	0	UP
C4B63_142g12	conserved hypothetical protein	1.6	0	UP
C4B63_63g96	conserved hypothetical protein	1.6	0	UP
C4B63_19g247	conserved hypothetical protein	1.6	0	UP
C4B63_13g256	conserved hypothetical protein	1.6	0	UP
C4B63_45g424c	conserved hypothetical protein	1.6	0	UP
C4B63_12g401	conserved hypothetical protein	1.6	0	UP
C4B63_78g16	conserved hypothetical protein	1.6	6.16E+09	UP
C4B63_114g36	conserved hypothetical protein	1.6	0	UP
C4B63_1g72	conserved hypothetical protein	1.6	3.24E-01	UP
C4B63_29g369	conserved hypothetical protein	1.6	1.04E+09	UP
C4B63_7g69	conserved hypothetical protein	1.6	1.98E+09	UP
C4B63_21g246	conserved hypothetical protein	1.6	1.66E+09	UP
C4B63_42g559c	conserved hypothetical protein	1.6	0	UP
C4B63_31g216	conserved hypothetical protein	1.6	0	UP
C4B63_26g324	conserved hypothetical protein	1.6	9.84E+08	UP
C4B63_9g480	conserved hypothetical protein	1.5	0	UP
C4B63_192g23	conserved hypothetical protein	1.5	0	UP
C4B63_13g36	conserved hypothetical protein	1.5	4.85E+00	UP
C4B63_21g62	conserved hypothetical protein	1.5	0	UP
C4B63_40g107	conserved hypothetical protein	1.5	3.30E+09	UP
C4B63_19g257	conserved hypothetical protein	1.5	0	UP
C4B63_87g21	conserved hypothetical protein	1.5	0	UP
C4B63_52g162	conserved hypothetical protein	1.5	0	UP
C4B63_128g52	conserved hypothetical protein	1.5	1.74E-01	UP
C4B63_20g635c	conserved hypothetical protein	1.5	0	UP
C4B63_48g693c	conserved hypothetical protein	1.5	0	UP
C4B63_28g179	conserved hypothetical protein	1.5	0	UP
C4B63_14g213	conserved hypothetical protein	1.5	0	UP
C4B63_52g30	conserved hypothetical protein	1.5	0	UP
C4B63_1g1395	conserved hypothetical protein	1.5	1.16E+09	UP
C4B63_48g156	conserved hypothetical protein	1.5	6.70E+09	UP
C4B63_406g3	conserved hypothetical protein	1.5	0	UP
C4B63_9g373	conserved hypothetical protein	1.5	5.21E-01	UP
C4B63_54g82	conserved hypothetical protein	1.5	0	UP
C4B63_150g41	conserved hypothetical protein	1.5	2.77E+09	UP
C4B63_57g110	conserved hypothetical protein	1.5	6.79E+00	UP
C4B63_14g113	conserved hypothetical protein	1.5	0	UP
C4B63_218g31	conserved hypothetical protein	1.5	4.53E+09	UP
C4B63_48g15	conserved hypothetical protein	1.5	7.27E+01	UP
C4B63_7g303	conserved hypothetical protein	1.5	5.04E+09	UP
C4B63_48g37	conserved hypothetical protein	1.5	3.30E+00	UP
C4B63_94g56	conserved hypothetical protein	1.5	9.02E+01	UP
C4B63_52g131	conserved hypothetical protein	1.5	7.88E+09	UP
C4B63_106g41	conserved hypothetical protein	1.5	5.11E+09	UP
C4B63_102g376c	conserved hypothetical protein	1.5	0	UP
C4B63_60g141	conserved hypothetical protein	1.5	1.04E+09	UP
C4B63_44g183	conserved hypothetical protein	1.5	5.24E+00	UP
C4B63_4g335	conserved hypothetical protein	1.5	0	UP
C4B63_52g172	conserved hypothetical protein	1.5	0	UP
C4B63_48g152	conserved hypothetical protein	1.5	1.84E+01	UP
C4B63_48g94	conserved hypothetical protein	1.5	0	UP
C4B63_44g243	conserved hypothetical protein	1.5	2.60E+01	UP
C4B63_227g6	conserved hypothetical protein	1.5	1.46E+09	UP
C4B63_4g471	conserved hypothetical protein	1.5	0	UP
C4B63_4g468	conserved hypothetical protein	1.5	0	UP
C4B63_20g187	conserved hypothetical protein	1.5	0	UP
C4B63_111g25	conserved hypothetical protein	1.5	1.60E+09	UP
C4B63_78g19	conserved hypothetical protein	1.5	0	UP
C4B63_300g21	conserved hypothetical protein	4.0	3.03E+09	DOWN
C4B63_88g98	conserved hypothetical protein	2.8	4.54E+09	DOWN
C4B63_34g219	conserved hypothetical protein	2.8	0	DOWN
C4B63_138g24	conserved hypothetical protein	2.5	1.13E+09	DOWN
C4B63_91g34	conserved hypothetical protein	2.5	0	DOWN
C4B63_56g31	conserved hypothetical protein	2.4	8.20E+09	DOWN
C4B63_27g240	conserved hypothetical protein	2.3	0	DOWN
C4B63_233g13	conserved hypothetical protein	2.2	1.70E+09	DOWN
C4B63_27g188	conserved hypothetical protein	2.1	0	DOWN
C4B63_122g15	conserved hypothetical protein	2.1	2.78E+09	DOWN
C4B63_5g794	conserved hypothetical protein	2.0	0	DOWN
C4B63_38g320c	conserved hypothetical protein	2.0	0	DOWN
C4B63_261g22c	conserved hypothetical protein	2.0	0	DOWN
C4B63_184g22	conserved hypothetical protein	2.0	1.11E+09	DOWN
C4B63_56g84	conserved hypothetical protein	1.9	0	DOWN
C4B63_120g195c	conserved hypothetical protein	1.9	1.90E+09	DOWN
C4B63_34g121	conserved hypothetical protein	1.9	0	DOWN
C4B63_2g322	conserved hypothetical protein	1.9	2.67E+09	DOWN
C4B63_41g253	conserved hypothetical protein	1.9	1.56E+09	DOWN
C4B63_51g86	conserved hypothetical protein	1.9	0	DOWN
C4B63_56g85	conserved hypothetical protein	1.9	0	DOWN
C4B63_34g367	conserved hypothetical protein	1.9	0	DOWN
C4B63_173g1	conserved hypothetical protein	1.9	9.35E+09	DOWN
C4B63_243g11	conserved hypothetical protein	1.9	1.72E-01	DOWN
C4B63_34g106	conserved hypothetical protein	1.8	0	DOWN
C4B63_24g1396c	conserved hypothetical protein	1.8	0	DOWN
C4B63_80g69	conserved hypothetical protein	1.8	7.41E+09	DOWN
C4B63_34g1211c	conserved hypothetical protein	1.8	0	DOWN
C4B63_295g12	conserved hypothetical protein	1.8	1.18E+09	DOWN
C4B63_34g1250c	conserved hypothetical protein	1.8	2.16E-01	DOWN
C4B63_18g201	conserved hypothetical protein	1.8	1.56E+09	DOWN
C4B63_56g68	conserved hypothetical protein	1.8	0	DOWN
C4B63_56g97	conserved hypothetical protein	1.8	0	DOWN
C4B63_208g31	conserved hypothetical protein	1.8	1.23E+09	DOWN
C4B63_64g115	conserved hypothetical protein	1.8	0	DOWN
C4B63_243g8	conserved hypothetical protein	1.7	3.39E+01	DOWN
C4B63_88g57	conserved hypothetical protein	1.7	4.48E+09	DOWN
C4B63_6g424	conserved hypothetical protein	1.7	6.26E+09	DOWN
C4B63_138g38	conserved hypothetical protein	1.7	1.66E+09	DOWN
C4B63_26g345	conserved hypothetical protein	1.7	9.74E+09	DOWN
C4B63_5g267	conserved hypothetical protein	1.7	3.45E+09	DOWN
C4B63_27g186	conserved hypothetical protein	1.7	0	DOWN
C4B63_34g112	conserved hypothetical protein	1.7	0	DOWN
C4B63_42g1177c	conserved hypothetical protein	1.7	0	DOWN
C4B63_147g266c	conserved hypothetical protein	1.7	1.42E+09	DOWN
C4B63_56g90	conserved hypothetical protein	1.7	0	DOWN
C4B63_15g489	conserved hypothetical protein	1.7	1.70E+08	DOWN
C4B63_122g10	conserved hypothetical protein	1.7	1.78E+08	DOWN
C4B63_56g74	conserved hypothetical protein	1.7	0	DOWN
C4B63_8g195	conserved hypothetical protein	1.7	0	DOWN
C4B63_21g98	conserved hypothetical protein	1.7	0	DOWN
C4B63_56g47	conserved hypothetical protein	1.7	0	DOWN
C4B63_34g229	conserved hypothetical protein	1.7	0	DOWN
C4B63_7g323	conserved hypothetical protein	1.7	3.98E+09	DOWN
C4B63_3g1129	conserved hypothetical protein	1.7	1.04E+09	DOWN
C4B63_55g56	conserved hypothetical protein	1.7	0	DOWN
C4B63_143g35	conserved hypothetical protein	1.7	6.88E+09	DOWN
C4B63_27g176	conserved hypothetical protein	1.7	0	DOWN
C4B63_42g251	conserved hypothetical protein	1.7	0	DOWN
C4B63_183g14	conserved hypothetical protein	1.6	2.51E+09	DOWN
C4B63_27g163	conserved hypothetical protein	1.6	0	DOWN
C4B63_79g20	conserved hypothetical protein	1.6	0	DOWN
C4B63_10g167	conserved hypothetical protein	1.6	0	DOWN
C4B63_56g94	conserved hypothetical protein	1.6	0	DOWN
C4B63_8g194	conserved hypothetical protein	1.6	0	DOWN
C4B63_220g10	conserved hypothetical protein	1.6	3.78E+08	DOWN
C4B63_35g150	conserved hypothetical protein	1.6	1.66E+09	DOWN
C4B63_34g291	conserved hypothetical protein	1.6	0	DOWN
C4B63_27g200	conserved hypothetical protein	1.6	0	DOWN
C4B63_54g906c	conserved hypothetical protein	1.6	0	DOWN
C4B63_11g71	conserved hypothetical protein	1.6	0	DOWN
C4B63_181g1	conserved hypothetical protein	1.6	2.97E+09	DOWN
C4B63_49g112	conserved hypothetical protein	1.6	0	DOWN
C4B63_27g199	conserved hypothetical protein	1.6	2.15E+01	DOWN
C4B63_34g370	conserved hypothetical protein	1.6	0	DOWN
C4B63_21g41	conserved hypothetical protein	1.6	9.36E+00	DOWN
C4B63_1g709	conserved hypothetical protein	1.6	2.72E+09	DOWN
C4B63_69g312c	conserved hypothetical protein	1.6	1.20E+09	DOWN
C4B63_2g293	conserved hypothetical protein	1.6	3.03E-01	DOWN
C4B63_42g55	conserved hypothetical protein	1.6	0	DOWN
C4B63_4g3150c	conserved hypothetical protein	1.6	8.52E+09	DOWN
C4B63_34g227	conserved hypothetical protein	1.6	0	DOWN
C4B63_34g292	conserved hypothetical protein	1.6	0	DOWN
C4B63_127g55	conserved hypothetical protein	1.6	5.01E-01	DOWN
C4B63_27g192	conserved hypothetical protein	1.6	1.74E+08	DOWN
C4B63_59g114	conserved hypothetical protein	1.5	0	DOWN
C4B63_19g27	conserved hypothetical protein	1.5	0	DOWN
C4B63_212g15	conserved hypothetical protein	1.5	0	DOWN
C4B63_7g358	conserved hypothetical protein	1.5	0	DOWN
C4B63_2g745	conserved hypothetical protein	1.5	5.85E+09	DOWN
C4B63_72g114	conserved hypothetical protein	1.5	5.71E+01	DOWN
C4B63_205g39	conserved hypothetical protein	1.5	1.29E+09	DOWN
C4B63_6g2282c	conserved hypothetical protein	1.5	0	DOWN
C4B63_19g723c	conserved hypothetical protein	1.5	0	DOWN
C4B63_27g211	conserved hypothetical protein	1.5	0	DOWN
C4B63_56g42	conserved hypothetical protein	1.5	9.15E+09	DOWN
C4B63_34g369	conserved hypothetical protein	1.5	0	DOWN
C4B63_27g197	conserved hypothetical protein	1.5	0	DOWN
C4B63_31g106	conserved hypothetical protein	1.5	0	DOWN
C4B63_27g196	conserved hypothetical protein	1.5	0	DOWN
C4B63_39g1527c	conserved hypothetical protein	1.5	5.30E-02	DOWN
C4B63_2g687	conserved hypothetical protein	1.5	0	DOWN
C4B63_24g1208c	conserved hypothetical protein	1.5	9.11E+09	DOWN
C4B63_12g184	conserved hypothetical protein	1.5	4.69E+09	DOWN
C4B63_34g314	conserved hypothetical protein	1.5	0	DOWN
C4B63_6g423	conserved hypothetical protein	1.5	1.24E+09	DOWN
C4B63_4g3139c	conserved hypothetical protein	1.5	1.46E+00	DOWN
C4B63_34g312	conserved hypothetical protein	1.5	0	DOWN
C4B63_23g41	conserved hypothetical protein	1.5	1.50E-01	DOWN
C4B63_27g159	conserved hypothetical protein	1.5	1.65E+00	DOWN
C4B63_47g117	conserved hypothetical protein	1.5	1.26E+09	DOWN
C4B63_20g304	conserved hypothetical protein	1.5	2.67E+09	DOWN
C4B63_20g1412c	conserved hypothetical protein	1.5	0	DOWN
C4B63_168g25	conserved hypothetical protein	1.5	5.78E+09	DOWN
C4B63_34g1585c	conserved hypothetical protein	1.5	4.32E+09	DOWN
C4B63_27g231	conserved hypothetical protein	1.5	0	DOWN
C4B63_27g217	conserved hypothetical protein	1.5	0	DOWN
C4B63_4g2209c	conserved hypothetical protein	1.5	1.14E+09	DOWN
C4B63_27g216	conserved hypothetical protein	1.5	0	DOWN
C4B63_17g226	conserved hypothetical protein	1.5	4.88E+09	DOWN
C4B63_127g48	conserved hypothetical protein	1.5	0	DOWN
C4B63_51g87	conserved hypothetical protein	1.5	0	DOWN
C4B63_7g266	conserved hypothetical protein	1.5	0	DOWN
C4B63_17g980c	conserved hypothetical protein	1.5	2.91E+00	DOWN
C4B63_79g90	conserved hypothetical protein	1.5	6.55E+09	DOWN
C4B63_128g263c	conserved hypothetical protein	1.5	6.50E+07	DOWN
C4B63_38g146	conserved hypothetical protein	1.5	4.77E+00	DOWN
C4B63_76g487c	conserved hypothetical protein	1.5	2.29E+09	DOWN
C4B63_34g366	conserved hypothetical protein	1.5	0	DOWN
C4B63_304g12	conserved hypothetical protein	1.5	2.06E+09	DOWN
C4B63_6g138	conserved hypothetical protein	1.5	1.03E+09	DOWN
